# Supplementary material for: Highly enhanced chiroptical effect from self-inclusion helical nanocrystals of tetraphenylethylene bimacrocycles
Source: Chem Sci. 2024 Sep 10;15(40):16627–36. doi: 10.1039/d4sc03599b (PMC11414835; doi:10.1039/d4sc03599b)
Supplement: SC-015-D4SC03599B-s002 [file SC-015-D4SC03599B-s002.cif]

# Supplementary Information (SI) for Chemical Science.
# This journal is © The Royal Society of Chemistry 2024

####################################################################### 
# 
# This file contains crystal structure data downloaded from the 
# Cambridge Structural Database (CSD) hosted by the Cambridge 
# Crystallographic Data Centre (CCDC).
# 
# Full information about CCDC data access policies and citation 
# guidelines are available at http://www.ccdc.cam.ac.uk/access/V1 
# 
# Audit and citation data items may have been added by the CCDC. 
# Please retain this information to preserve the provenance of 
# this file and to allow appropriate attribution of the data. 
# 
#######################################################################

data_9120-hb-100k_auto_sq
_database_code_depnum_ccdc_archive 'CCDC 2317906'
loop_
_audit_author_name
_audit_author_address
'Ming Hu'
;Huazhong university of science and technology 
China
;
_audit_update_record             
;
2024-06-01 deposited with the CCDC.	2024-09-10 downloaded from the CCDC.
;
_audit_creation_date             2023-09-18
_audit_creation_method           
;
Olex2 1.5
(compiled 2023.08.24 svn.re1ec1418 for OlexSys, GUI svn.r6817)
;
_shelx_SHELXL_version_number     2018/3
_chemical_name_common            ?
_chemical_name_systematic        ?
_chemical_formula_moiety         '4(Cl), C98 H108 N8 O8, 2(C4 H8 O2), 0.111[]'
_chemical_formula_sum            'C106 H124 Cl4 N8 O12'
_chemical_formula_weight         1843.92
_chemical_absolute_configuration .
_chemical_melting_point          ?
loop_
_atom_type_symbol
_atom_type_description
_atom_type_scat_dispersion_real
_atom_type_scat_dispersion_imag
_atom_type_scat_source
C C 0.0181 0.0091 'International Tables Vol C Tables 4.2.6.8 and 6.1.1.4'
H H 0.0000 0.0000 'International Tables Vol C Tables 4.2.6.8 and 6.1.1.4'
Cl Cl 0.3639 0.7018 'International Tables Vol C Tables 4.2.6.8 and 6.1.1.4'
N N 0.0311 0.0180 'International Tables Vol C Tables 4.2.6.8 and 6.1.1.4'
O O 0.0492 0.0322 'International Tables Vol C Tables 4.2.6.8 and 6.1.1.4'

_shelx_space_group_comment       
;
The symmetry employed for this shelxl refinement is uniquely defined
by the following loop, which should always be used as a source of
symmetry information in preference to the above space-group names.
They are only intended as comments.
;
_space_group_crystal_system      trigonal
_space_group_IT_number           146
_space_group_name_H-M_alt        'R 3'
_space_group_name_Hall           'R 3'
loop_
_space_group_symop_operation_xyz
'x, y, z'
'-y, x-y, z'
'-x+y, -x, z'
'x+2/3, y+1/3, z+1/3'
'-y+2/3, x-y+1/3, z+1/3'
'-x+y+2/3, -x+1/3, z+1/3'
'x+1/3, y+2/3, z+2/3'
'-y+1/3, x-y+2/3, z+2/3'
'-x+y+1/3, -x+2/3, z+2/3'

_cell_length_a                   30.0580(2)
_cell_length_b                   30.0580(2)
_cell_length_c                   45.2905(3)
_cell_angle_alpha                90
_cell_angle_beta                 90
_cell_angle_gamma                120
_cell_volume                     35437.1(5)
_cell_formula_units_Z            9
_cell_measurement_reflns_used    84658
_cell_measurement_temperature    100.02(13)
_cell_measurement_theta_max      51.0370
_cell_measurement_theta_min      1.9620
_shelx_estimated_absorpt_T_max   0.895
_shelx_estimated_absorpt_T_min   0.872
_exptl_absorpt_coefficient_mu    1.006
_exptl_absorpt_correction_T_max  1.00000
_exptl_absorpt_correction_T_min  0.29323
_exptl_absorpt_correction_type   multi-scan
_exptl_absorpt_process_details   
;
CrysAlisPro 1.171.42.69a (Rigaku Oxford Diffraction, 2022)
Empirical absorption correction using spherical harmonics,
implemented in SCALE3 ABSPACK scaling algorithm.
;
_exptl_absorpt_special_details   ?
_exptl_crystal_colour            colourless
_exptl_crystal_colour_primary    colourless
_exptl_crystal_density_diffrn    0.778
_exptl_crystal_density_meas      ?
_exptl_crystal_density_method    ?
_exptl_crystal_description       block
_exptl_crystal_F_000             8820
_exptl_crystal_size_max          0.14
_exptl_crystal_size_mid          0.12
_exptl_crystal_size_min          0.113
_exptl_transmission_factor_max   ?
_exptl_transmission_factor_min   ?
_diffrn_reflns_av_R_equivalents  0.0470
_diffrn_reflns_av_unetI/netI     0.0233
_diffrn_reflns_Laue_measured_fraction_full 0.997
_diffrn_reflns_Laue_measured_fraction_max 0.997
_diffrn_reflns_limit_h_max       30
_diffrn_reflns_limit_h_min       -30
_diffrn_reflns_limit_k_max       30
_diffrn_reflns_limit_k_min       -30
_diffrn_reflns_limit_l_max       45
_diffrn_reflns_limit_l_min       -45
_diffrn_reflns_number            146901
_diffrn_reflns_point_group_measured_fraction_full 0.994
_diffrn_reflns_point_group_measured_fraction_max 0.993
_diffrn_reflns_theta_full        51.217
_diffrn_reflns_theta_max         51.217
_diffrn_reflns_theta_min         1.958
_diffrn_ambient_temperature      100.15
_diffrn_detector_area_resol_mean 10.0000
_diffrn_detector_type            HyPix
_diffrn_measured_fraction_theta_full 0.997
_diffrn_measured_fraction_theta_max 0.997
_diffrn_measurement_details      
;
List of Runs (angles in degrees, time in seconds):

  # Type    Start    End  Width  t~exp~   \w     \q     \k     \f   Frames
#--------------------------------------------------------------------------
  1  \w     66.00  93.00   0.50    0.80    --   61.94 147.00 141.00   54
  2  \w     77.00 105.00   0.50    0.80    --   61.94 124.00 -24.00   56
  3  \w     37.00 134.00   0.50    0.80    --   61.94  57.00   0.00  194
  4  \w     37.00 137.00   0.50    0.80    --   61.94  57.00 -30.00  200
  5  \w     -6.00  30.00   0.50    0.20    --    0.00  77.00  90.00   72
  6  \w     38.00  73.00   0.50    0.20    --    0.00  77.00  90.00   70
  7  \w     29.00  74.00   0.50    0.20    --    0.00  57.00-180.00   90
  8  \w    -20.00   5.00   0.50    0.20    --    0.00  57.00-180.00   50
  9  \w    -90.00 -65.00   0.50    0.80    --  -52.00 124.00 -24.00   50
 10  \w   -103.00 -78.00   0.50    0.80    --  -52.00 147.00 141.00   50
 11  \w    -13.00  52.00   0.50    0.80    --   61.94 -57.00 -90.00  130
 12  \w    -12.00  63.00   0.50    0.80    --   61.94 -57.00-120.00  150
 13  \w    -11.00  60.00   0.50    0.80    --   61.94 -57.00 -30.00  142
 14  \w    -19.00   6.00   0.50    0.80    --   61.94 -19.00-150.00   50
 15  \w     12.00  38.00   0.50    0.80    --   61.94 -37.00 -90.00   52
 16  \w    -19.00  20.00   0.50    0.80    --   61.94 -19.00 -60.00   78
 17  \w    -18.00  13.00   0.50    0.80    --   61.94 -19.00 -90.00   62
 18  \w    -17.00  22.00   0.50    0.80    --   61.94 -19.00  60.00   78
 19  \w    -10.00  58.00   0.50    0.80    --   61.94 -57.00 120.00  136
 20  \w    -16.00  36.00   0.50    0.80    --   61.94 -37.00 120.00  104
 21  \w    -98.00 -68.00   0.50    0.80    --  -52.00-147.00  91.00   60
 22  \w    -11.00  44.00   0.50    0.20    --    0.00 -99.00 -30.00  110
 23  \w     53.00 108.00   0.50    0.80    --   61.94-147.00  91.00  110
 24  \w     25.00 108.00   0.50    0.80    --   61.94-125.00  30.00  166
 25  \w     33.00 108.00   0.50    0.80    --   61.94-124.00-103.00  150
 26  \w     18.00  84.00   0.50    0.80    --   61.94-125.00-120.00  132
 27  \w     42.00  84.00   0.50    0.80    --   61.94  77.00 150.00   84
 28  \w     -1.00  43.00   0.50    0.20    --    0.00 -99.00-150.00   88
 29  \w    -23.00   2.00   0.50    0.80    --   61.94 -19.00 -90.00   50
 30  \w     35.00  61.00   0.50    0.80    --   61.94  77.00  30.00   52
 31  \w     28.00  74.00   0.50    0.80    --   61.94  77.00   0.00   92
 32  \w     88.00 113.00   0.50    0.80    --   61.94  96.00  82.00   50
 33  \w    -25.00  21.00   0.50    0.20    --    0.00 -57.00  90.00   92
 34  \w    -72.00 -28.00   0.50    0.20    --    0.00 -57.00  90.00   88
 35  \w    -17.00  18.00   0.50    0.20    --   24.00  96.00 -87.77   70
 36  \w    -36.00 -11.00   0.50    0.80    --  -52.00 -91.00 145.96   50
 37  \w    -38.00 -12.00   0.50    0.80    --  -52.00 -89.00 -31.68   52
 38  \w    -41.00 -15.00   0.50    0.80    --  -52.00 -82.00-102.53   52
 39  \w    -40.00 -14.00   0.50    0.80    --  -52.00 -85.00-146.44   52
 40  \w    -41.00 -16.00   0.50    0.80    --  -52.00 -85.00  74.77   50
 41  \w    -41.00 -15.00   0.50    0.80    --  -52.00 -85.00   0.16   52
 42  \w     27.00  92.00   0.50    0.80    --   61.94  77.00 -90.00  130
 43  \w     27.00  88.00   0.50    0.80    --   61.94 -77.00  60.00  122
 44  \w     70.00 137.00   0.50    0.80    --   61.94  78.00 126.14  134
 45  \w     -8.00  23.00   0.50    0.80    --   61.94 -77.00  60.00   62
 46  \w     28.00 103.00   0.50    0.80    --   61.94  78.00  79.02  150
 47  \w     27.00  65.00   0.50    0.80    --   61.94  78.00 126.14   76
 48  \w     27.00 113.00   0.50    0.80    --   61.94  77.00  60.00  172
 49  \w     27.00 122.00   0.50    0.80    --   61.94  77.00-150.00  190
 50  \w     94.00 120.00   0.50    0.80    --   61.94  77.00 -90.00   52
 51  \w     27.00  62.00   0.50    0.80    --   61.94  77.00 -73.35   70
 52  \w     79.00 106.00   0.50    0.80    --   61.94  77.00 -73.35   54
 53  \w     27.00 119.00   0.50    0.80    --   61.94  77.00-173.59  184
 54  \w     -9.00   5.50   0.50    0.80    --   61.94 -57.00  60.00   29
;
_diffrn_measurement_device       'four-circle diffractometer'
_diffrn_measurement_device_type  'ROD, Synergy Custom DW system, HyPix'
_diffrn_measurement_method       '\w scans'
_diffrn_radiation_type           CuK\a
_diffrn_radiation_wavelength     1.54184
_diffrn_source                   ?
_reflns_Friedel_coverage         0.993
_reflns_Friedel_fraction_full    0.990
_reflns_Friedel_fraction_max     0.989
_reflns_number_gt                15874
_reflns_number_total             16963
_reflns_special_details          
;
 Reflections were merged by SHELXL according to the crystal
 class for the calculation of statistics and refinement.
 
 Structure factors included contributions from the .fab file.
 
 _reflns_Friedel_fraction is defined as the number of unique
 Friedel pairs measured divided by the number that would be
 possible theoretically, ignoring centric projections and
 systematic absences. Completness statistics refer to single and
 composite reflections containing twin component 1 only.
;
_reflns_threshold_expression     'I > 2\s(I)'
_computing_cell_refinement       'CrysAlisPro 1.171.42.69a (Rigaku OD, 2022)'
_computing_data_collection       'CrysAlisPro 1.171.42.69a (Rigaku OD, 2022)'
_computing_data_reduction        'CrysAlisPro 1.171.42.69a (Rigaku OD, 2022)'
_computing_molecular_graphics    'Olex2 1.5 (Dolomanov et al., 2009)'
_computing_publication_material  'Olex2 1.5 (Dolomanov et al., 2009)'
_computing_structure_refinement  'SHELXL 2018/3 (Sheldrick, 2015)'
_computing_structure_solution    'SHELXT 2018/2 (Sheldrick, 2018)'
_refine_diff_density_max         0.561
_refine_diff_density_min         -0.240
_refine_diff_density_rms         0.051
_refine_ls_abs_structure_details 
;
 Refined as an inversion twin.
;
_refine_ls_abs_structure_Flack   0.11(3)
_refine_ls_extinction_coef       .
_refine_ls_extinction_method     none
_refine_ls_goodness_of_fit_ref   1.052
_refine_ls_hydrogen_treatment    constr
_refine_ls_matrix_type           full
_refine_ls_number_parameters     1175
_refine_ls_number_reflns         16963
_refine_ls_number_restraints     39
_refine_ls_R_factor_all          0.0789
_refine_ls_R_factor_gt           0.0722
_refine_ls_restrained_S_all      1.056
_refine_ls_shift/su_max          0.000
_refine_ls_shift/su_mean         0.000
_refine_ls_structure_factor_coef Fsqd
_refine_ls_weighting_details     
'w=1/[\s^2^(Fo^2^)+(0.1493P)^2^+51.5653P] where P=(Fo^2^+2Fc^2^)/3'
_refine_ls_weighting_scheme      calc
_refine_ls_wR_factor_gt          0.2064
_refine_ls_wR_factor_ref         0.2131
_refine_special_details          
;
 Refined as a 2-component inversion twin.
;
_olex2_refinement_description    
;
1. Twinned data refinement
 Scales: 0.89(3)
 0.11(3)
2. Fixed Uiso
 At 1.2 times of:
  All C(H) groups, All C(H,H) groups, All N(H) groups, All N(H,H) groups
 At 1.5 times of:
  All C(H,H,H) groups
3. Restrained distances
 C154-O132
 1.45 with sigma of 0.005
 C130-C139
 1.45 with sigma of 0.02
4. Uiso/Uaniso restraints and constraints
C165 \\sim O17 \\sim C195 \\sim C181 \\sim C154 \\sim O132: within 2A with
sigma of 0.01 and sigma for terminal atoms of 0.02 within 2A
5.a Riding coordinates:
 C163(H16E,H16F,H16G)
5.b Ternary CH refined with riding coordinates:
 C75(H75), C182(H182), C3(H3), C20(H20), C217(H217), C205(H205), C160(H160),
 C171(H171)
5.c Secondary CH2 refined with riding coordinates:
 N208(H20A,H20B), N219(H21A,H21B), N73(H73A,H73B), N196(H19A,H19B), C221(H22A,
 H22B), C172(H17A,H17B), C218(H21C,H21D), C85(H85A,H85B), C199(H19C,H19D),
 C142(H14A,H14B), C167(H16A,H16B), C141(H14C,H14D), C135(H13A,H13B), C169(H16C,
 H16D), C151(H15A,H15B), C185(H18A,H18B), C144(H14E,H14F), C130(H13I,H13J),
 C140(H14G,H14H), C152(H15C,H15D), C137(H13C,H13D), C164(H16H,H16I), C136(H13E,
 H13F), C147(H14I,H14J), C150(H15E,H15F), C154(H15J,H15K), C138(H13G,H13H),
 C139(H13K,H13L), C195(H19E,H19F), C161(H16J,H16K), C165(H16L,H16M), C181(H18C,
 H18D)
5.d Aromatic/amide H refined with riding coordinates:
 N1(H1), N18(H18), C180(H180), N213(H213), N198(H198), C200(H200), C10(H10),
 C61(H61), C192(H192), C206(H206), C8(H8), C77(H77), C211(H211), C222(H222),
 C215(H215), C81(H81), C220(H220), C87(H87), C201(H201), C203(H203), C126(H126),
  C183(H183), C159(H159), C133(H133), C145(H145), C128(H128), C129(H129),
 C156(H156), C143(H143), C157(H157), C175(H175), C170(H170), C168(H168),
 C187(H187), C158(H158), C134(H134), C146(H146), C153(H153), C131(H131),
 C189(H189)
5.e Idealised Me refined as rotating group:
 C177(H17C,H17D,H17E), C155(H15G,H15H,H15I), C179(H17F,H17G,H17H)
;
_atom_sites_solution_hydrogens   mixed
_atom_sites_solution_primary     ?
_atom_sites_solution_secondary   ?
loop_
_atom_site_label
_atom_site_type_symbol
_atom_site_fract_x
_atom_site_fract_y
_atom_site_fract_z
_atom_site_U_iso_or_equiv
_atom_site_adp_type
_atom_site_occupancy
_atom_site_site_symmetry_order
_atom_site_calc_flag
_atom_site_refinement_flags_posn
_atom_site_refinement_flags_adp
_atom_site_refinement_flags_occupancy
_atom_site_disorder_assembly
_atom_site_disorder_group
Cl20 Cl 0.74407(8) 0.47811(9) 0.59667(5) 0.0820(6) Uani 1 1 d . . . . .
Cl17 Cl 0.65011(10) 0.75676(9) 0.33437(6) 0.0926(7) Uani 1 1 d . . . . .
Cl1 Cl 1.01163(15) 0.61259(11) 0.54458(8) 0.1305(11) Uani 1 1 d . . . . .
Cl4 Cl 1.0127(2) 0.51806(17) 0.33049(11) 0.1631(15) Uani 1 1 d . . . . .
O210 O 1.0376(2) 0.7894(2) 0.18909(12) 0.0750(15) Uani 1 1 d . . . . .
O22 O 0.6459(3) 0.5286(2) 0.72002(12) 0.0834(16) Uani 1 1 d . . . . .
O9 O 0.6102(2) 0.4555(2) 0.69506(12) 0.0746(15) Uani 1 1 d . . . . .
O59 O 0.8327(3) 0.8796(3) 0.46970(18) 0.111(2) Uani 1 1 d . . . . .
O194 O 1.0400(3) 0.7248(2) 0.16661(14) 0.0854(17) Uani 1 1 d . . . . .
C83 C 0.6184(3) 0.4991(3) 0.6973(2) 0.069(2) Uani 1 1 d . . . . .
N208 N 0.5338(2) 0.4083(2) 0.59025(13) 0.0636(16) Uani 1 1 d . . . . .
H20A H 0.565961 0.426619 0.598038 0.076 Uiso 1 1 calc R U . . .
H20B H 0.524019 0.431273 0.584874 0.076 Uiso 1 1 calc R U . . .
N1 N 1.1679(3) 0.8491(2) 0.26938(14) 0.0676(17) Uani 1 1 d . . . . .
H1 H 1.174198 0.847836 0.288246 0.081 Uiso 1 1 calc R U . . .
N219 N 1.1511(2) 0.9189(2) 0.29783(14) 0.0684(17) Uani 1 1 d . . . . .
H21A H 1.125976 0.920342 0.287411 0.082 Uiso 1 1 calc R U . . .
H21B H 1.140047 0.885313 0.301773 0.082 Uiso 1 1 calc R U . . .
N73 N 0.7217(3) 0.7465(2) 0.65206(17) 0.0759(19) Uani 1 1 d . . . . .
H73A H 0.698555 0.730806 0.637262 0.091 Uiso 1 1 calc R U . . .
H73B H 0.738337 0.728548 0.654969 0.091 Uiso 1 1 calc R U . . .
N18 N 0.5484(2) 0.4458(3) 0.64905(16) 0.0739(18) Uani 1 1 d . . . . .
H18 H 0.569541 0.434207 0.652620 0.089 Uiso 1 1 calc R U . . .
O67 O 1.1396(3) 0.7733(3) 0.31473(16) 0.106(2) Uani 1 1 d . . . . .
C180 C 0.6663(3) 0.4644(3) 0.52826(18) 0.077(2) Uani 1 1 d . . . . .
H180 H 0.699858 0.468943 0.530010 0.092 Uiso 1 1 calc R U . . .
N196 N 0.9726(3) 0.5856(3) 0.24155(18) 0.087(2) Uani 1 1 d . . . . .
H19A H 0.972318 0.614402 0.235676 0.104 Uiso 1 1 calc R U . . .
H19B H 0.994347 0.594458 0.257210 0.104 Uiso 1 1 calc R U . . .
O65 O 0.9153(3) 0.9690(4) 0.4939(2) 0.137(3) Uani 1 1 d . . . . .
C174 C 0.5776(3) 0.4188(3) 0.54407(17) 0.071(2) Uani 1 1 d . . . . .
C186 C 0.6004(3) 0.5251(3) 0.67643(18) 0.062(2) Uani 1 1 d . . . . .
N213 N 1.0506(3) 0.6625(3) 0.20714(16) 0.0782(19) Uani 1 1 d . . . . .
H213 H 1.031622 0.663463 0.192606 0.094 Uiso 1 1 calc R U . . .
C190 C 0.8294(3) 0.7649(3) 0.52974(19) 0.073(2) Uani 1 1 d . . . . .
C16 C 0.6053(3) 0.6056(3) 0.66103(19) 0.070(2) Uani 1 1 d . . . . .
C75 C 0.9943(3) 0.5694(3) 0.2171(2) 0.081(2) Uani 1 1 d . . . . .
H75 H 0.973491 0.565127 0.198990 0.097 Uiso 1 1 calc R U . . .
O69 O 1.1802(3) 0.7328(3) 0.29730(17) 0.112(2) Uani 1 1 d . . . . .
N198 N 0.6278(3) 0.6584(2) 0.66309(17) 0.0781(19) Uani 1 1 d . . . . .
H198 H 0.623502 0.675265 0.648560 0.094 Uiso 1 1 calc R U . . .
C200 C 0.8368(3) 0.6559(4) 0.38672(19) 0.076(2) Uani 1 1 d . . . . .
H200 H 0.831090 0.684232 0.386234 0.091 Uiso 1 1 calc R U . . .
C182 C 1.0482(3) 0.6146(3) 0.2118(2) 0.076(2) Uani 1 1 d . . . . .
H182 H 1.068709 0.618411 0.229965 0.092 Uiso 1 1 calc R U . . .
C10 C 0.6271(4) 0.4272(4) 0.54596(17) 0.077(2) Uani 1 1 d . . . . .
H10 H 0.634645 0.407591 0.559390 0.093 Uiso 1 1 calc R U . . .
C79 C 1.1356(3) 0.7571(3) 0.26335(19) 0.068(2) Uani 1 1 d . . . . .
C221 C 0.8422(5) 0.9296(4) 0.4621(2) 0.101(3) Uani 1 1 d . . . . .
H22A H 0.809020 0.927733 0.457618 0.121 Uiso 1 1 calc R U . . .
H22B H 0.863495 0.941290 0.444023 0.121 Uiso 1 1 calc R U . . .
C61 C 0.8726(4) 0.5829(3) 0.2787(2) 0.079(2) Uani 1 1 d . . . . .
H61 H 0.862827 0.591389 0.260590 0.095 Uiso 1 1 calc R U . . .
C184 C 0.5655(3) 0.4974(3) 0.65378(17) 0.0591(19) Uani 1 1 d . . . . .
C192 C 0.5686(3) 0.4483(4) 0.5232(2) 0.084(3) Uani 1 1 d . . . . .
H192 H 0.534919 0.443255 0.520836 0.100 Uiso 1 1 calc R U . . .
C71 C 1.1557(4) 0.7536(4) 0.2925(2) 0.086(3) Uani 1 1 d . . . . .
C63 C 1.1169(3) 0.9138(3) 0.34715(18) 0.072(2) Uani 1 1 d . . . . .
C3 C 1.1986(3) 0.9398(3) 0.27877(17) 0.0621(19) Uani 1 1 d . . . . .
H3 H 1.228068 0.943657 0.290961 0.074 Uiso 1 1 calc R U . . .
C19 C 1.1399(3) 0.8028(3) 0.25325(18) 0.063(2) Uani 1 1 d . . . . .
C209 C 1.0514(3) 0.7550(3) 0.1884(2) 0.072(2) Uani 1 1 d . . . . .
C172 C 0.4441(3) 0.3386(3) 0.6026(2) 0.077(2) Uani 1 1 d . . . . .
H17A H 0.429902 0.358534 0.593222 0.092 Uiso 1 1 calc R U . . .
H17B H 0.445935 0.315842 0.587395 0.092 Uiso 1 1 calc R U . . .
C5 C 0.6587(3) 0.4940(4) 0.50882(17) 0.076(2) Uani 1 1 d . . . . .
C176 C 0.8993(4) 0.5582(4) 0.2773(2) 0.086(3) Uani 1 1 d . . . . .
C206 C 0.7938(3) 0.7426(3) 0.50807(17) 0.071(2) Uani 1 1 d . . . . .
H206 H 0.761798 0.741516 0.510004 0.085 Uiso 1 1 calc R U . . .
C8 C 1.0830(3) 0.8465(3) 0.38410(19) 0.075(2) Uani 1 1 d . . . . .
H8 H 1.087654 0.823196 0.396100 0.090 Uiso 1 1 calc R U . . .
C188 C 0.7007(3) 0.5344(4) 0.49148(16) 0.072(2) Uani 1 1 d . . . . .
C77 C 1.1111(3) 0.7995(3) 0.22845(17) 0.0597(19) Uani 1 1 d . . . . .
H77 H 1.112666 0.829888 0.221114 0.072 Uiso 1 1 calc R U . . .
C211 C 0.8452(3) 0.6376(4) 0.36098(19) 0.075(2) Uani 1 1 d . . . . .
H211 H 0.843085 0.652562 0.342939 0.090 Uiso 1 1 calc R U . . .
C222 C 1.1213(3) 0.8789(3) 0.3656(2) 0.081(3) Uani 1 1 d . . . . .
H222 H 1.152368 0.877761 0.365268 0.097 Uiso 1 1 calc R U . . .
O17 O 1.0259(3) 0.9395(4) 0.6083(3) 0.141(3) Uani 1 1 d . U . . .
C216 C 0.9929(3) 0.8096(3) 0.40429(16) 0.065(2) Uani 1 1 d . . . . .
C57 C 0.5676(3) 0.5766(3) 0.63988(19) 0.071(2) Uani 1 1 d . . . . .
C20 C 1.1868(3) 0.9000(3) 0.25477(18) 0.0628(19) Uani 1 1 d . . . . .
H20 H 1.158195 0.897827 0.242388 0.075 Uiso 1 1 calc R U . . .
O214 O 0.5119(4) 0.5696(3) 0.6026(3) 0.147(4) Uani 1 1 d . . . . .
C215 C 0.5509(3) 0.5254(3) 0.63597(17) 0.0606(19) Uani 1 1 d . . . . .
H215 H 0.527936 0.508100 0.620119 0.073 Uiso 1 1 calc R U . . .
C81 C 0.6953(4) 0.5471(4) 0.4628(2) 0.091(3) Uani 1 1 d . . . . .
H81 H 0.662480 0.529458 0.453681 0.109 Uiso 1 1 calc R U . . .
C21 C 0.7826(3) 0.7971(3) 0.61331(19) 0.070(2) Uani 1 1 d . . . . .
C15 C 0.7844(3) 0.6136(4) 0.46003(18) 0.073(2) Uani 1 1 d . . . . .
C217 C 0.4988(3) 0.3758(3) 0.61432(18) 0.068(2) Uani 1 1 d . . . . .
H217 H 0.513041 0.354963 0.623048 0.081 Uiso 1 1 calc R U . . .
C218 C 0.5378(3) 0.3828(4) 0.5625(2) 0.085(3) Uani 1 1 d . . . . .
H21C H 0.544824 0.354955 0.567814 0.102 Uiso 1 1 calc R U . . .
H21D H 0.504758 0.367373 0.551762 0.102 Uiso 1 1 calc R U . . .
C85 C 0.8684(5) 0.9677(4) 0.4858(3) 0.110(4) Uani 1 1 d . . . . .
H85A H 0.876151 1.002089 0.478908 0.132 Uiso 1 1 calc R U . . .
H85B H 0.845601 0.958489 0.503230 0.132 Uiso 1 1 calc R U . . .
C220 C 0.8581(3) 0.5971(4) 0.3045(2) 0.078(2) Uani 1 1 d . . . . .
H220 H 0.840480 0.615870 0.303707 0.093 Uiso 1 1 calc R U . . .
C87 C 0.8760(4) 0.7657(4) 0.52581(19) 0.085(3) Uani 1 1 d . . . . .
H87 H 0.901335 0.780421 0.540824 0.101 Uiso 1 1 calc R U . . .
C223 C 1.0363(3) 0.8470(3) 0.38561(16) 0.065(2) Uani 1 1 d . . . . .
C11 C 0.8365(3) 0.6334(4) 0.41373(18) 0.079(3) Uani 1 1 d . . . . .
C89 C 0.8698(3) 0.5833(4) 0.3321(2) 0.081(3) Uani 1 1 d . . . . .
C225 C 0.8561(3) 0.5998(4) 0.35987(19) 0.078(2) Uani 1 1 d . . . . .
C199 C 1.2326(3) 0.9168(3) 0.23527(18) 0.072(2) Uani 1 1 d . . . . .
H19C H 1.223405 0.892121 0.218755 0.087 Uiso 1 1 calc R U . . .
H19D H 1.260394 0.916198 0.246731 0.087 Uiso 1 1 calc R U . . .
C205 C 0.4967(3) 0.4099(3) 0.63835(16) 0.0611(19) Uani 1 1 d . . . . .
H205 H 0.481965 0.430311 0.629600 0.073 Uiso 1 1 calc R U . . .
C201 C 0.8423(4) 0.5898(5) 0.4123(2) 0.096(3) Uani 1 1 d . . . . .
H201 H 0.839044 0.571283 0.429948 0.115 Uiso 1 1 calc R U . . .
C203 C 0.6093(3) 0.4853(4) 0.50584(19) 0.081(3) Uani 1 1 d . . . . .
H203 H 0.602524 0.504676 0.491791 0.097 Uiso 1 1 calc R U . . .
C142 C 0.7604(3) 0.8004(3) 0.6424(2) 0.088(3) Uani 1 1 d . . . . .
H14A H 0.743441 0.821270 0.640275 0.106 Uiso 1 1 calc R U . . .
H14B H 0.787993 0.816992 0.657343 0.106 Uiso 1 1 calc R U . . .
C197 C 0.8481(3) 0.7231(4) 0.47919(18) 0.078(2) Uani 1 1 d . . . . .
C126 C 0.6200(3) 0.5768(3) 0.68006(19) 0.071(2) Uani 1 1 d . . . . .
H126 H 0.643803 0.594091 0.695534 0.085 Uiso 1 1 calc R U . . .
C127 C 0.8167(3) 0.7809(3) 0.5575(2) 0.074(2) Uani 1 1 d . . . . .
C183 C 0.8025(3) 0.7215(3) 0.48345(18) 0.069(2) Uani 1 1 d . . . . .
H183 H 0.776217 0.705402 0.469050 0.083 Uiso 1 1 calc R U . . .
C159 C 1.1067(3) 0.7118(3) 0.24799(19) 0.070(2) Uani 1 1 d . . . . .
H159 H 1.105849 0.681716 0.255246 0.084 Uiso 1 1 calc R U . . .
C167 C 0.4096(4) 0.3068(3) 0.6269(2) 0.095(3) Uani 1 1 d . . . . .
H16A H 0.421632 0.283832 0.634657 0.114 Uiso 1 1 calc R U . . .
H16B H 0.374444 0.285011 0.619020 0.114 Uiso 1 1 calc R U . . .
C149 C 0.9073(3) 0.7379(4) 0.43634(17) 0.077(3) Uani 1 1 d . . . . .
O132 O 1.0297(4) 0.8682(4) 0.5705(3) 0.168(4) Uani 1 1 d D U . . .
C133 C 0.7496(3) 0.5629(3) 0.50396(16) 0.072(2) Uani 1 1 d . . . . .
H133 H 0.754975 0.555564 0.523617 0.086 Uiso 1 1 calc R U . . .
C145 C 0.8237(3) 0.7875(3) 0.61089(19) 0.072(2) Uani 1 1 d . . . . .
H145 H 0.839582 0.785367 0.628517 0.086 Uiso 1 1 calc R U . . .
C128 C 0.9428(4) 0.7253(4) 0.42558(19) 0.087(3) Uani 1 1 d . . . . .
H128 H 0.937751 0.691840 0.428721 0.105 Uiso 1 1 calc R U . . .
C193 C 0.5457(4) 0.6024(4) 0.6213(2) 0.082(2) Uani 1 1 d . . . . .
C141 C 0.4083(4) 0.3400(3) 0.6519(2) 0.090(3) Uani 1 1 d . . . . .
H14C H 0.391693 0.359380 0.644771 0.107 Uiso 1 1 calc R U . . .
H14D H 0.387416 0.317689 0.668337 0.107 Uiso 1 1 calc R U . . .
C162 C 0.8596(3) 0.7002(4) 0.45218(17) 0.074(2) Uani 1 1 d . . . . .
C129 C 0.9588(3) 0.8233(3) 0.41591(17) 0.067(2) Uani 1 1 d . . . . .
H129 H 0.964308 0.857082 0.413362 0.081 Uiso 1 1 calc R U . . .
C135 C 1.2619(3) 1.0095(3) 0.24759(17) 0.074(2) Uani 1 1 d . . . . .
H13A H 1.272258 1.043527 0.238909 0.088 Uiso 1 1 calc R U . . .
H13B H 1.289899 1.013046 0.260634 0.088 Uiso 1 1 calc R U . . .
C169 C 0.4616(4) 0.3773(3) 0.6629(2) 0.083(3) Uani 1 1 d . . . . .
H16C H 0.459459 0.399938 0.678033 0.100 Uiso 1 1 calc R U . . .
H16D H 0.476403 0.357925 0.672384 0.100 Uiso 1 1 calc R U . . .
C156 C 0.9857(3) 0.7614(3) 0.41024(17) 0.071(2) Uani 1 1 d . . . . .
H156 H 1.010498 0.752864 0.403716 0.085 Uiso 1 1 calc R U . . .
C151 C 1.2525(4) 0.9705(3) 0.2228(2) 0.082(3) Uani 1 1 d . . . . .
H15A H 1.227129 0.969869 0.208576 0.098 Uiso 1 1 calc R U . . .
H15B H 1.284978 0.981337 0.211979 0.098 Uiso 1 1 calc R U . . .
C173 C 0.8290(3) 0.6540(4) 0.44269(19) 0.078(2) Uani 1 1 d . . . . .
C143 C 0.8417(3) 0.7813(3) 0.58487(18) 0.070(2) Uani 1 1 d . . . . .
H143 H 0.871006 0.777161 0.584519 0.084 Uiso 1 1 calc R U . . .
C157 C 0.7908(3) 0.6019(4) 0.48831(16) 0.076(2) Uani 1 1 d . . . . .
H157 H 0.823537 0.620549 0.497464 0.092 Uiso 1 1 calc R U . . .
C175 C 0.7614(5) 0.8005(4) 0.5867(3) 0.096(3) Uani 1 1 d . . . . .
H175 H 0.733951 0.807569 0.587276 0.115 Uiso 1 1 calc R U . . .
C148 C 1.0787(3) 0.7074(3) 0.22248(19) 0.065(2) Uani 1 1 d . . . . .
C170 C 1.0702(3) 0.9131(3) 0.34864(17) 0.068(2) Uani 1 1 d . . . . .
H170 H 1.064574 0.934852 0.335870 0.081 Uiso 1 1 calc R U . . .
C168 C 0.8865(3) 0.7461(4) 0.5011(2) 0.082(3) Uani 1 1 d . . . . .
H168 H 0.918790 0.747888 0.498851 0.099 Uiso 1 1 calc R U . . .
C185 C 0.9179(4) 0.5464(4) 0.2525(3) 0.093(3) Uani 1 1 d . . . . .
H18A H 0.893688 0.540207 0.236117 0.112 Uiso 1 1 calc R U . . .
H18B H 0.917047 0.513513 0.256301 0.112 Uiso 1 1 calc R U . . .
C144 C 1.1584(3) 0.9461(3) 0.32580(16) 0.0626(19) Uani 1 1 d . . . . .
H14E H 1.158252 0.978484 0.322199 0.075 Uiso 1 1 calc R U . . .
H14F H 1.192093 0.954805 0.334334 0.075 Uiso 1 1 calc R U . . .
C160 C 0.6931(4) 0.7443(3) 0.6799(2) 0.081(3) Uani 1 1 d . . . . .
H160 H 0.670731 0.759345 0.675650 0.097 Uiso 1 1 calc R U . . .
C187 C 0.7779(4) 0.7942(4) 0.5604(2) 0.090(3) Uani 1 1 d . . . . .
H187 H 0.762912 0.798769 0.543003 0.107 Uiso 1 1 calc R U . . .
C158 C 0.9161(3) 0.7864(4) 0.43145(18) 0.079(2) Uani 1 1 d . . . . .
H158 H 0.892219 0.795466 0.438939 0.095 Uiso 1 1 calc R U . . .
C134 C 0.7349(4) 0.5835(4) 0.44755(18) 0.088(3) Uani 1 1 d . . . . .
H134 H 0.729634 0.589361 0.427578 0.106 Uiso 1 1 calc R U . . .
C166 C 1.0808(3) 0.7544(3) 0.21444(17) 0.0595(19) Uani 1 1 d . . . . .
C171 C 0.6577(4) 0.6862(3) 0.6879(2) 0.086(3) Uani 1 1 d . . . . .
H171 H 0.680603 0.672047 0.692944 0.103 Uiso 1 1 calc R U . . .
C146 C 1.0316(3) 0.8814(3) 0.3683(2) 0.077(2) Uani 1 1 d . . . . .
H146 H 1.001414 0.883862 0.369620 0.093 Uiso 1 1 calc R U . . .
C163 C 0.6670(4) 0.5096(4) 0.7407(2) 0.087(3) Uani 1 1 d . . . . .
H16E H 0.659929 0.475383 0.734645 0.130 Uiso 1 1 d R U . . .
H16F H 0.651669 0.507383 0.760165 0.130 Uiso 1 1 d R U . . .
H16G H 0.704249 0.532803 0.741845 0.130 Uiso 1 1 d R U . . .
C153 C 0.8525(4) 0.5728(4) 0.3860(2) 0.098(3) Uani 1 1 d . . . . .
H153 H 0.857025 0.543693 0.385719 0.117 Uiso 1 1 calc R U . . .
C130 C 0.8822(5) 0.8846(4) 0.4793(2) 0.099(3) Uani 1 1 d D . . . .
H13I H 0.876231 0.850511 0.485454 0.119 Uiso 1 1 calc R U . . .
H13J H 0.906148 0.896223 0.462314 0.119 Uiso 1 1 calc R U . . .
O191 O 0.5504(4) 0.6426(4) 0.6237(3) 0.163(4) Uani 1 1 d . . . . .
C131 C 0.9123(5) 0.5440(5) 0.3064(3) 0.111(4) Uani 1 1 d . . . . .
H131 H 0.930639 0.525913 0.307675 0.133 Uiso 1 1 calc R U . . .
C140 C 1.0722(4) 0.6005(4) 0.1870(2) 0.089(3) Uani 1 1 d . . . . .
H14G H 1.054087 0.599327 0.168447 0.106 Uiso 1 1 calc R U . . .
H14H H 1.108291 0.628353 0.184835 0.106 Uiso 1 1 calc R U . . .
C152 C 1.0186(4) 0.5086(4) 0.1963(3) 0.112(4) Uani 1 1 d . . . . .
H15C H 1.019843 0.476993 0.200662 0.134 Uiso 1 1 calc R U . . .
H15D H 0.997206 0.502039 0.178396 0.134 Uiso 1 1 calc R U . . .
C137 C 0.9928(4) 0.5202(3) 0.2226(3) 0.113(4) Uani 1 1 d . . . . .
H13C H 0.956684 0.492270 0.224701 0.135 Uiso 1 1 calc R U . . .
H13D H 1.011189 0.522442 0.241146 0.135 Uiso 1 1 calc R U . . .
C164 C 0.7278(4) 0.7734(3) 0.7046(2) 0.087(3) Uani 1 1 d . . . . .
H16H H 0.748948 0.809966 0.698961 0.104 Uiso 1 1 calc R U . . .
H16I H 0.751149 0.759828 0.708711 0.104 Uiso 1 1 calc R U . . .
C136 C 0.6266(4) 0.6823(4) 0.7158(2) 0.098(3) Uani 1 1 d . . . . .
H13E H 0.602997 0.695283 0.711142 0.117 Uiso 1 1 calc R U . . .
H13F H 0.605435 0.645632 0.721352 0.117 Uiso 1 1 calc R U . . .
C189 C 0.8964(5) 0.5587(5) 0.3315(3) 0.116(4) Uani 1 1 d . . . . .
H189 H 0.905300 0.550385 0.350010 0.139 Uiso 1 1 calc R U . . .
C147 C 1.2120(3) 0.9905(3) 0.2657(2) 0.077(2) Uani 1 1 d . . . . .
H14I H 1.217302 1.015383 0.281477 0.093 Uiso 1 1 calc R U . . .
H14J H 1.183859 0.986842 0.252717 0.093 Uiso 1 1 calc R U . . .
C150 C 1.0716(4) 0.5513(4) 0.1901(3) 0.113(4) Uani 1 1 d . . . . .
H15E H 1.094704 0.553959 0.206431 0.135 Uiso 1 1 calc R U . . .
H15F H 1.084464 0.543889 0.171690 0.135 Uiso 1 1 calc R U . . .
C177 C 0.4829(7) 0.5950(6) 0.5877(5) 0.196(10) Uani 1 1 d . . . . .
H17C H 0.497073 0.607326 0.567982 0.294 Uiso 1 1 calc R U . . .
H17D H 0.487205 0.623912 0.599800 0.294 Uiso 1 1 calc R U . . .
H17E H 0.446272 0.569509 0.586096 0.294 Uiso 1 1 calc R U . . .
C154 C 0.9842(5) 0.8726(6) 0.5722(4) 0.152(4) Uani 1 1 d D U . . .
H15J H 0.960172 0.848484 0.587150 0.183 Uiso 1 1 calc R U . . .
H15K H 0.966544 0.864597 0.552891 0.183 Uiso 1 1 calc R U . . .
C155 C 1.0092(5) 0.7905(5) 0.1622(3) 0.119(4) Uani 1 1 d . . . . .
H15G H 1.033685 0.808642 0.146274 0.179 Uiso 1 1 calc R U . . .
H15H H 0.990211 0.808280 0.166839 0.179 Uiso 1 1 calc R U . . .
H15I H 0.985031 0.755230 0.155968 0.179 Uiso 1 1 calc R U . . .
C138 C 0.6958(4) 0.7686(4) 0.7329(2) 0.101(3) Uani 1 1 d . . . . .
H13G H 0.719608 0.786540 0.749537 0.121 Uiso 1 1 calc R U . . .
H13H H 0.675360 0.785613 0.729398 0.121 Uiso 1 1 calc R U . . .
C139 C 0.9047(4) 0.9191(6) 0.5025(3) 0.109(3) Uani 1 1 d D . . . .
H13K H 0.937079 0.920340 0.508304 0.131 Uiso 1 1 calc R U . . .
H13L H 0.881352 0.907310 0.519702 0.131 Uiso 1 1 calc R U . . .
C179 C 1.1521(6) 0.7658(5) 0.3448(3) 0.121(4) Uani 1 1 d . . . . .
H17F H 1.189431 0.785366 0.347552 0.181 Uiso 1 1 calc R U . . .
H17G H 1.139645 0.729249 0.348104 0.181 Uiso 1 1 calc R U . . .
H17H H 1.135656 0.777848 0.358868 0.181 Uiso 1 1 calc R U . . .
C195 C 1.0695(6) 0.9331(6) 0.6081(4) 0.142(4) Uani 1 1 d . U . . .
H19E H 1.085114 0.939984 0.628018 0.171 Uiso 1 1 calc R U . . .
H19F H 1.095440 0.957772 0.594105 0.171 Uiso 1 1 calc R U . . .
C161 C 0.6592(5) 0.7114(4) 0.7415(2) 0.107(4) Uani 1 1 d . . . . .
H16J H 0.679681 0.695754 0.748085 0.128 Uiso 1 1 calc R U . . .
H16K H 0.636948 0.709673 0.758146 0.128 Uiso 1 1 calc R U . . .
C165 C 1.0541(6) 0.8818(7) 0.5994(5) 0.160(5) Uani 1 1 d . U . . .
H16L H 1.029906 0.857737 0.614267 0.192 Uiso 1 1 calc R U . . .
H16M H 1.084700 0.877504 0.599130 0.192 Uiso 1 1 calc R U . . .
C181 C 1.0014(7) 0.9263(7) 0.5808(5) 0.167(5) Uani 1 1 d . U . . .
H18C H 1.025305 0.949717 0.565590 0.201 Uiso 1 1 calc R U . . .
H18D H 0.971231 0.931307 0.581369 0.201 Uiso 1 1 calc R U . . .

loop_
_atom_site_aniso_label
_atom_site_aniso_U_11
_atom_site_aniso_U_22
_atom_site_aniso_U_33
_atom_site_aniso_U_23
_atom_site_aniso_U_13
_atom_site_aniso_U_12
Cl20 0.0635(11) 0.0930(14) 0.0941(15) 0.0149(12) 0.0032(10) 0.0425(11)
Cl17 0.0939(15) 0.0735(13) 0.0997(16) -0.0047(12) -0.0132(13) 0.0338(12)
Cl1 0.155(3) 0.0852(17) 0.140(2) -0.0024(16) -0.039(2) 0.0512(18)
Cl4 0.189(4) 0.144(3) 0.185(4) 0.043(3) 0.021(3) 0.104(3)
O210 0.078(3) 0.081(4) 0.063(3) 0.006(3) -0.012(3) 0.037(3)
O22 0.102(4) 0.078(4) 0.056(3) 0.001(3) -0.012(3) 0.034(3)
O9 0.070(3) 0.080(4) 0.075(4) 0.013(3) -0.005(3) 0.039(3)
O59 0.119(6) 0.095(5) 0.113(5) 0.013(4) 0.007(4) 0.048(4)
O194 0.107(5) 0.072(4) 0.070(4) -0.011(3) -0.020(3) 0.040(3)
C83 0.061(5) 0.056(5) 0.084(6) 0.021(5) 0.024(4) 0.025(4)
N208 0.064(4) 0.062(4) 0.059(4) 0.002(3) 0.010(3) 0.027(3)
N1 0.080(4) 0.058(4) 0.054(4) -0.002(3) -0.003(3) 0.028(3)
N219 0.058(4) 0.062(4) 0.067(4) -0.004(3) 0.015(3) 0.016(3)
N73 0.081(4) 0.045(3) 0.095(5) -0.005(3) 0.008(4) 0.026(3)
N18 0.062(4) 0.062(4) 0.096(5) -0.011(4) -0.011(4) 0.030(3)
O67 0.144(6) 0.120(5) 0.082(5) -0.007(4) -0.003(4) 0.087(5)
C180 0.066(5) 0.087(6) 0.060(5) 0.018(5) 0.016(4) 0.025(5)
N196 0.097(5) 0.071(4) 0.098(5) -0.005(4) 0.010(4) 0.046(4)
O65 0.092(6) 0.118(7) 0.171(8) -0.019(6) 0.031(5) 0.031(5)
C174 0.063(5) 0.077(5) 0.054(5) 0.009(4) 0.009(4) 0.022(4)
C186 0.057(4) 0.051(5) 0.070(5) 0.012(4) 0.017(4) 0.020(4)
N213 0.080(4) 0.069(5) 0.086(5) -0.006(4) -0.014(4) 0.037(4)
C190 0.062(5) 0.083(5) 0.070(6) 0.027(5) 0.015(5) 0.032(4)
C16 0.063(5) 0.064(5) 0.077(5) 0.015(4) 0.021(4) 0.026(4)
C75 0.079(6) 0.069(5) 0.104(7) 0.002(5) 0.007(5) 0.044(5)
O69 0.117(6) 0.158(7) 0.105(5) 0.039(5) 0.017(4) 0.102(6)
N198 0.076(4) 0.048(4) 0.091(5) 0.017(4) 0.001(4) 0.016(3)
C200 0.088(6) 0.091(6) 0.064(6) 0.025(5) 0.000(4) 0.056(5)
C182 0.081(5) 0.054(5) 0.095(6) 0.001(4) 0.031(5) 0.034(4)
C10 0.085(6) 0.093(6) 0.049(4) 0.020(4) 0.007(4) 0.041(5)
C79 0.059(4) 0.064(5) 0.087(6) -0.002(4) -0.007(4) 0.035(4)
C221 0.104(7) 0.106(8) 0.083(7) 0.022(6) -0.009(6) 0.046(6)
C61 0.092(6) 0.078(5) 0.072(6) 0.005(4) -0.001(5) 0.046(5)
C184 0.055(4) 0.057(5) 0.065(5) 0.010(4) 0.009(4) 0.028(4)
C192 0.051(5) 0.101(7) 0.077(6) 0.021(5) 0.007(4) 0.022(5)
C71 0.084(6) 0.077(6) 0.069(6) 0.011(5) -0.014(5) 0.020(5)
C63 0.090(6) 0.060(5) 0.057(5) -0.007(4) 0.008(4) 0.031(4)
C3 0.046(4) 0.059(5) 0.065(5) -0.009(4) 0.010(3) 0.014(3)
C19 0.061(4) 0.051(5) 0.072(5) 0.014(4) -0.004(4) 0.024(4)
C209 0.076(5) 0.052(5) 0.088(6) 0.013(5) 0.000(5) 0.033(4)
C172 0.059(5) 0.070(5) 0.080(6) -0.009(4) 0.008(4) 0.016(4)
C5 0.064(5) 0.098(6) 0.046(4) 0.003(4) 0.004(4) 0.026(5)
C176 0.081(6) 0.081(6) 0.105(7) 0.020(5) 0.033(5) 0.047(5)
C206 0.059(5) 0.098(6) 0.054(5) 0.018(4) 0.001(4) 0.038(5)
C8 0.063(5) 0.082(5) 0.072(5) 0.016(4) 0.015(4) 0.029(4)
C188 0.070(5) 0.095(6) 0.039(4) 0.009(4) 0.013(4) 0.032(5)
C77 0.068(5) 0.051(4) 0.067(5) 0.002(4) 0.004(4) 0.035(4)
C211 0.085(6) 0.092(6) 0.060(5) 0.023(5) 0.009(4) 0.054(5)
C222 0.051(5) 0.068(5) 0.105(7) -0.005(5) 0.013(5) 0.017(4)
O17 0.106(5) 0.122(6) 0.196(8) -0.042(6) -0.001(5) 0.057(5)
C216 0.063(5) 0.090(6) 0.045(4) 0.009(4) -0.001(4) 0.041(4)
C57 0.062(5) 0.086(6) 0.073(5) 0.016(5) 0.009(4) 0.043(5)
C20 0.060(4) 0.057(5) 0.070(5) 0.005(4) 0.004(4) 0.029(4)
O214 0.120(6) 0.093(5) 0.210(10) 0.029(6) -0.063(7) 0.038(5)
C215 0.045(4) 0.054(5) 0.063(5) -0.002(4) 0.002(3) 0.010(3)
C81 0.075(6) 0.098(7) 0.082(7) 0.043(5) 0.028(5) 0.029(5)
C21 0.065(5) 0.056(4) 0.079(6) -0.005(4) -0.001(4) 0.022(4)
C15 0.057(5) 0.094(6) 0.058(5) 0.024(4) 0.012(4) 0.029(4)
C217 0.048(4) 0.072(5) 0.076(5) 0.014(4) 0.015(4) 0.024(4)
C218 0.063(5) 0.094(6) 0.073(6) 0.002(5) -0.007(4) 0.020(5)
C85 0.098(8) 0.079(6) 0.158(11) -0.014(7) 0.014(7) 0.047(6)
C220 0.067(5) 0.101(6) 0.084(6) 0.006(5) 0.006(4) 0.056(5)
C87 0.083(6) 0.098(6) 0.050(5) 0.025(5) 0.006(4) 0.029(5)
C223 0.069(5) 0.074(5) 0.048(4) 0.001(4) 0.002(4) 0.034(4)
C11 0.063(5) 0.113(7) 0.055(5) 0.035(5) 0.015(4) 0.039(5)
C89 0.079(5) 0.097(6) 0.075(6) 0.044(5) 0.017(5) 0.051(5)
C225 0.075(5) 0.097(6) 0.060(5) 0.022(5) 0.002(4) 0.042(5)
C199 0.076(5) 0.078(5) 0.059(5) -0.011(4) 0.006(4) 0.035(4)
C205 0.069(5) 0.061(4) 0.056(4) 0.007(4) 0.002(4) 0.035(4)
C201 0.105(7) 0.141(9) 0.063(6) 0.050(6) 0.025(5) 0.077(7)
C203 0.073(6) 0.099(6) 0.062(5) 0.039(5) 0.017(4) 0.036(5)
C142 0.062(5) 0.049(5) 0.120(8) -0.001(5) -0.008(5) 0.003(4)
C197 0.066(5) 0.103(6) 0.059(5) 0.024(5) 0.019(4) 0.038(5)
C126 0.065(5) 0.065(6) 0.071(5) 0.007(4) 0.009(4) 0.023(4)
C127 0.072(5) 0.055(4) 0.083(6) 0.008(4) 0.004(5) 0.024(4)
C183 0.065(5) 0.093(6) 0.051(5) 0.010(4) -0.008(4) 0.041(4)
C159 0.064(5) 0.060(5) 0.084(6) 0.013(4) 0.014(5) 0.030(4)
C167 0.072(6) 0.060(5) 0.114(7) -0.007(5) 0.045(5) 0.003(4)
C149 0.073(5) 0.125(8) 0.051(5) 0.032(5) 0.017(4) 0.062(6)
O132 0.126(6) 0.120(6) 0.240(10) -0.060(6) 0.003(7) 0.048(5)
C133 0.070(5) 0.103(6) 0.036(4) 0.014(4) -0.006(4) 0.039(5)
C145 0.075(5) 0.074(5) 0.059(5) 0.001(4) 0.001(4) 0.032(4)
C128 0.101(7) 0.100(7) 0.065(5) 0.036(5) -0.002(5) 0.054(6)
C193 0.097(7) 0.058(5) 0.085(6) 0.008(5) 0.010(5) 0.036(5)
C141 0.098(7) 0.066(5) 0.086(6) 0.000(5) 0.035(5) 0.027(5)
C162 0.056(5) 0.099(7) 0.051(5) 0.031(5) 0.011(4) 0.028(5)
C129 0.059(5) 0.074(5) 0.060(5) 0.018(4) 0.010(4) 0.027(4)
C135 0.065(5) 0.080(5) 0.057(5) -0.006(4) 0.007(4) 0.022(4)
C169 0.089(6) 0.060(5) 0.087(6) 0.004(4) 0.033(5) 0.027(5)
C156 0.062(5) 0.089(6) 0.058(5) 0.021(4) 0.009(4) 0.035(4)
C151 0.084(6) 0.063(5) 0.093(6) 0.006(5) 0.038(5) 0.032(4)
C173 0.065(5) 0.098(7) 0.066(6) 0.032(5) 0.000(4) 0.037(6)
C143 0.069(5) 0.067(5) 0.065(6) 0.006(4) -0.008(4) 0.026(4)
C157 0.060(5) 0.117(7) 0.043(4) 0.034(5) 0.005(4) 0.038(5)
C175 0.124(8) 0.086(7) 0.105(8) 0.007(6) -0.001(7) 0.074(6)
C148 0.068(5) 0.047(4) 0.082(6) 0.000(4) -0.001(4) 0.031(4)
C170 0.065(5) 0.080(5) 0.056(5) 0.020(4) 0.013(4) 0.034(4)
C168 0.068(5) 0.106(7) 0.070(6) 0.022(5) 0.003(5) 0.042(5)
C185 0.088(6) 0.072(6) 0.116(8) 0.016(5) 0.035(6) 0.037(5)
C144 0.069(5) 0.049(4) 0.056(4) -0.012(4) -0.003(4) 0.019(4)
C160 0.082(6) 0.060(5) 0.098(7) 0.010(5) 0.031(5) 0.033(4)
C187 0.098(7) 0.074(6) 0.086(7) 0.010(5) -0.010(6) 0.035(5)
C158 0.079(6) 0.114(8) 0.053(5) 0.019(5) 0.014(4) 0.055(6)
C134 0.087(7) 0.116(7) 0.043(4) 0.012(5) -0.016(5) 0.038(6)
C166 0.059(4) 0.052(5) 0.063(5) 0.005(4) 0.009(4) 0.025(4)
C171 0.086(6) 0.065(5) 0.105(7) 0.019(5) 0.021(6) 0.038(5)
C146 0.074(5) 0.080(6) 0.086(6) 0.006(5) 0.022(5) 0.045(5)
C163 0.084(6) 0.103(7) 0.070(6) -0.002(5) -0.007(5) 0.045(5)
C153 0.126(8) 0.100(7) 0.090(7) 0.051(6) 0.021(6) 0.074(7)
C130 0.124(9) 0.104(7) 0.089(7) 0.021(6) 0.019(7) 0.071(7)
O191 0.181(9) 0.106(7) 0.209(11) 0.004(7) -0.082(8) 0.079(6)
C131 0.112(8) 0.131(9) 0.126(9) 0.045(7) 0.043(7) 0.088(8)
C140 0.085(6) 0.083(6) 0.099(7) 0.010(5) 0.031(5) 0.042(5)
C152 0.078(6) 0.059(5) 0.189(12) 0.003(6) 0.026(7) 0.027(5)
C137 0.098(7) 0.050(5) 0.177(12) 0.015(6) 0.058(8) 0.026(5)
C164 0.092(6) 0.060(5) 0.090(6) -0.015(5) -0.001(5) 0.024(5)
C136 0.088(6) 0.085(6) 0.110(8) 0.020(6) 0.034(6) 0.036(5)
C189 0.130(9) 0.172(11) 0.103(8) 0.056(8) 0.045(7) 0.118(9)
C147 0.075(5) 0.050(4) 0.086(6) -0.005(4) 0.028(5) 0.017(4)
C150 0.087(7) 0.068(6) 0.180(11) -0.011(6) 0.052(7) 0.037(5)
C177 0.171(14) 0.158(13) 0.25(2) 0.113(14) -0.059(14) 0.073(11)
C154 0.121(8) 0.123(7) 0.219(11) -0.050(8) -0.041(8) 0.065(6)
C155 0.112(8) 0.117(9) 0.134(10) 0.023(7) 0.000(7) 0.061(7)
C138 0.101(7) 0.110(8) 0.092(7) -0.032(6) 0.003(6) 0.053(6)
C139 0.087(7) 0.143(11) 0.106(9) 0.011(8) 0.006(6) 0.064(7)
C179 0.149(10) 0.138(10) 0.091(8) 0.005(7) -0.018(7) 0.083(9)
C195 0.111(7) 0.127(8) 0.200(10) -0.008(8) -0.017(7) 0.068(6)
C161 0.152(10) 0.111(8) 0.063(6) 0.003(6) 0.034(6) 0.070(8)
C165 0.120(8) 0.134(8) 0.229(11) -0.016(9) -0.024(8) 0.067(7)
C181 0.141(9) 0.133(8) 0.219(11) -0.012(9) -0.026(9) 0.061(7)

_geom_special_details            
;
 All esds (except the esd in the dihedral angle between two l.s. planes)
 are estimated using the full covariance matrix.  The cell esds are taken
 into account individually in the estimation of esds in distances, angles
 and torsion angles; correlations between esds in cell parameters are only
 used when they are defined by crystal symmetry.  An approximate (isotropic)
 treatment of cell esds is used for estimating esds involving l.s. planes.
;
loop_
_geom_bond_atom_site_label_1
_geom_bond_atom_site_label_2
_geom_bond_distance
_geom_bond_site_symmetry_2
_geom_bond_publ_flag
O210 C209 1.291(10) . ?
O210 C155 1.497(13) . ?
O22 C83 1.341(11) . ?
O22 C163 1.405(11) . ?
O9 C83 1.209(10) . ?
O59 C221 1.425(13) . ?
O59 C130 1.481(14) . ?
O194 C209 1.267(11) . ?
C83 C186 1.489(12) . ?
N208 H20A 0.9100 . ?
N208 H20B 0.9100 . ?
N208 C217 1.491(10) . ?
N208 C218 1.505(12) . ?
N1 H1 0.8800 . ?
N1 C19 1.417(10) . ?
N1 C20 1.495(10) . ?
N219 H21A 0.9100 . ?
N219 H21B 0.9100 . ?
N219 C3 1.510(9) . ?
N219 C144 1.463(9) . ?
N73 H73A 0.9100 . ?
N73 H73B 0.9100 . ?
N73 C142 1.512(11) . ?
N73 C160 1.511(11) . ?
N18 H18 0.8800 . ?
N18 C184 1.385(10) . ?
N18 C205 1.463(10) . ?
O67 C71 1.373(13) . ?
O67 C179 1.460(13) . ?
C180 H180 0.9500 . ?
C180 C10 1.401(12) . ?
C180 C5 1.351(13) . ?
N196 H19A 0.9100 . ?
N196 H19B 0.9100 . ?
N196 C75 1.486(12) . ?
N196 C185 1.548(12) . ?
O65 C85 1.438(15) . ?
O65 C139 1.424(15) . ?
C174 C10 1.382(12) . ?
C174 C192 1.413(13) . ?
C174 C218 1.416(12) . ?
C186 C184 1.403(11) . ?
C186 C126 1.370(12) . ?
N213 H213 0.8800 . ?
N213 C182 1.421(11) . ?
N213 C148 1.370(11) . ?
C190 C206 1.357(12) . ?
C190 C87 1.400(13) . ?
C190 C127 1.465(13) . ?
C16 N198 1.381(11) . ?
C16 C57 1.406(12) . ?
C16 C126 1.438(12) . ?
C75 H75 1.0000 . ?
C75 C182 1.525(13) . ?
C75 C137 1.477(14) . ?
O69 C71 1.204(12) . ?
N198 H198 0.8800 . ?
N198 C171 1.419(13) . ?
C200 H200 0.9500 . ?
C200 C211 1.365(13) . ?
C200 C11 1.395(12) . ?
C182 H182 1.0000 . ?
C182 C140 1.506(12) . ?
C10 H10 0.9500 . ?
C79 C71 1.476(13) . ?
C79 C19 1.390(11) . ?
C79 C159 1.382(12) . ?
C221 H22A 0.9900 . ?
C221 H22B 0.9900 . ?
C221 C85 1.477(16) . ?
C61 H61 0.9500 . ?
C61 C176 1.339(13) . ?
C61 C220 1.387(13) . ?
C184 C215 1.386(11) . ?
C192 H192 0.9500 . ?
C192 C203 1.411(12) . ?
C63 C222 1.402(13) . ?
C63 C170 1.392(12) . ?
C63 C144 1.490(12) . ?
C3 H3 1.0000 . ?
C3 C20 1.522(11) . ?
C3 C147 1.489(12) . ?
C19 C77 1.392(11) . ?
C209 C166 1.479(12) . ?
C172 H17A 0.9900 . ?
C172 H17B 0.9900 . ?
C172 C217 1.548(12) . ?
C172 C167 1.485(13) . ?
C5 C188 1.466(12) . ?
C5 C203 1.381(13) . ?
C176 C185 1.379(14) . ?
C176 C131 1.497(16) . ?
C206 H206 0.9500 . ?
C206 C183 1.372(12) . ?
C8 H8 0.9500 . ?
C8 C222 1.362(12) . ?
C8 C223 1.415(12) . ?
C188 C81 1.387(12) . ?
C188 C133 1.397(12) . ?
C77 H77 0.9500 . ?
C77 C166 1.355(11) . ?
C211 H211 0.9500 . ?
C211 C225 1.332(13) . ?
C222 H222 0.9500 . ?
O17 C195 1.416(16) . ?
O17 C181 1.40(2) . ?
C216 C223 1.489(12) . ?
C216 C129 1.386(12) . ?
C216 C156 1.379(12) . ?
C57 C215 1.370(12) . ?
C57 C193 1.501(13) . ?
C20 H20 1.0000 . ?
C20 C199 1.497(11) . ?
O214 C193 1.312(13) . ?
O214 C177 1.568(15) . ?
C215 H215 0.9500 . ?
C81 H81 0.9500 . ?
C81 C134 1.336(13) . ?
C21 C142 1.504(14) . ?
C21 C145 1.402(12) . ?
C21 C175 1.389(14) . ?
C15 C173 1.504(12) . ?
C15 C157 1.366(11) . ?
C15 C134 1.417(13) . ?
C217 H217 1.0000 . ?
C217 C205 1.518(11) . ?
C218 H21C 0.9900 . ?
C218 H21D 0.9900 . ?
C85 H85A 0.9900 . ?
C85 H85B 0.9900 . ?
C220 H220 0.9500 . ?
C220 C89 1.413(12) . ?
C87 H87 0.9500 . ?
C87 C168 1.373(14) . ?
C223 C146 1.358(12) . ?
C11 C201 1.408(15) . ?
C11 C173 1.514(14) . ?
C89 C225 1.483(14) . ?
C89 C189 1.335(14) . ?
C225 C153 1.410(13) . ?
C199 H19C 0.9900 . ?
C199 H19D 0.9900 . ?
C199 C151 1.522(12) . ?
C205 H205 1.0000 . ?
C205 C169 1.508(12) . ?
C201 H201 0.9500 . ?
C201 C153 1.388(15) . ?
C203 H203 0.9500 . ?
C142 H14A 0.9900 . ?
C142 H14B 0.9900 . ?
C197 C183 1.361(12) . ?
C197 C162 1.525(14) . ?
C197 C168 1.413(13) . ?
C126 H126 0.9500 . ?
C127 C143 1.444(12) . ?
C127 C187 1.416(14) . ?
C183 H183 0.9500 . ?
C159 H159 0.9500 . ?
C159 C148 1.397(12) . ?
C167 H16A 0.9900 . ?
C167 H16B 0.9900 . ?
C167 C141 1.523(13) . ?
C149 C128 1.386(13) . ?
C149 C162 1.493(12) . ?
C149 C158 1.364(14) . ?
O132 C154 1.440(7) . ?
O132 C165 1.45(2) . ?
C133 H133 0.9500 . ?
C133 C157 1.401(12) . ?
C145 H145 0.9500 . ?
C145 C143 1.349(12) . ?
C128 H128 0.9500 . ?
C128 C156 1.387(13) . ?
C193 O191 1.151(12) . ?
C141 H14C 0.9900 . ?
C141 H14D 0.9900 . ?
C141 C169 1.510(15) . ?
C162 C173 1.297(13) . ?
C129 H129 0.9500 . ?
C129 C158 1.395(12) . ?
C135 H13A 0.9900 . ?
C135 H13B 0.9900 . ?
C135 C151 1.545(12) . ?
C135 C147 1.545(12) . ?
C169 H16C 0.9900 . ?
C169 H16D 0.9900 . ?
C156 H156 0.9500 . ?
C151 H15A 0.9900 . ?
C151 H15B 0.9900 . ?
C143 H143 0.9500 . ?
C157 H157 0.9500 . ?
C175 H175 0.9500 . ?
C175 C187 1.342(15) . ?
C148 C166 1.429(11) . ?
C170 H170 0.9500 . ?
C170 C146 1.393(12) . ?
C168 H168 0.9500 . ?
C185 H18A 0.9900 . ?
C185 H18B 0.9900 . ?
C144 H14E 0.9900 . ?
C144 H14F 0.9900 . ?
C160 H160 1.0000 . ?
C160 C171 1.565(12) . ?
C160 C164 1.477(14) . ?
C187 H187 0.9500 . ?
C158 H158 0.9500 . ?
C134 H134 0.9500 . ?
C171 H171 1.0000 . ?
C171 C136 1.541(14) . ?
C146 H146 0.9500 . ?
C163 H16E 0.9797 . ?
C163 H16F 0.9808 . ?
C163 H16G 0.9800 . ?
C153 H153 0.9500 . ?
C130 H13I 0.9900 . ?
C130 H13J 0.9900 . ?
C130 C139 1.390(15) . ?
C131 H131 0.9500 . ?
C131 C189 1.386(17) . ?
C140 H14G 0.9900 . ?
C140 H14H 0.9900 . ?
C140 C150 1.479(14) . ?
C152 H15C 0.9900 . ?
C152 H15D 0.9900 . ?
C152 C137 1.555(16) . ?
C152 C150 1.491(14) . ?
C137 H13C 0.9900 . ?
C137 H13D 0.9900 . ?
C164 H16H 0.9900 . ?
C164 H16I 0.9900 . ?
C164 C138 1.567(14) . ?
C136 H13E 0.9900 . ?
C136 H13F 0.9900 . ?
C136 C161 1.493(16) . ?
C189 H189 0.9500 . ?
C147 H14I 0.9900 . ?
C147 H14J 0.9900 . ?
C150 H15E 0.9900 . ?
C150 H15F 0.9900 . ?
C177 H17C 0.9800 . ?
C177 H17D 0.9800 . ?
C177 H17E 0.9800 . ?
C154 H15J 0.9900 . ?
C154 H15K 0.9900 . ?
C154 C181 1.48(2) . ?
C155 H15G 0.9800 . ?
C155 H15H 0.9800 . ?
C155 H15I 0.9800 . ?
C138 H13G 0.9900 . ?
C138 H13H 0.9900 . ?
C138 C161 1.557(16) . ?
C139 H13K 0.9900 . ?
C139 H13L 0.9900 . ?
C179 H17F 0.9800 . ?
C179 H17G 0.9800 . ?
C179 H17H 0.9800 . ?
C195 H19E 0.9900 . ?
C195 H19F 0.9900 . ?
C195 C165 1.43(2) . ?
C161 H16J 0.9900 . ?
C161 H16K 0.9900 . ?
C165 H16L 0.9900 . ?
C165 H16M 0.9900 . ?
C181 H18C 0.9900 . ?
C181 H18D 0.9900 . ?

loop_
_geom_angle_atom_site_label_1
_geom_angle_atom_site_label_2
_geom_angle_atom_site_label_3
_geom_angle
_geom_angle_site_symmetry_1
_geom_angle_site_symmetry_3
_geom_angle_publ_flag
C209 O210 C155 114.4(8) . . ?
C83 O22 C163 119.8(7) . . ?
C221 O59 C130 107.6(8) . . ?
O22 C83 C186 113.9(7) . . ?
O9 C83 O22 120.4(8) . . ?
O9 C83 C186 125.7(9) . . ?
H20A N208 H20B 107.0 . . ?
C217 N208 H20A 107.5 . . ?
C217 N208 H20B 107.5 . . ?
C217 N208 C218 119.1(6) . . ?
C218 N208 H20A 107.5 . . ?
C218 N208 H20B 107.5 . . ?
C19 N1 H1 119.6 . . ?
C19 N1 C20 120.8(6) . . ?
C20 N1 H1 119.6 . . ?
H21A N219 H21B 107.6 . . ?
C3 N219 H21A 108.6 . . ?
C3 N219 H21B 108.6 . . ?
C144 N219 H21A 108.6 . . ?
C144 N219 H21B 108.6 . . ?
C144 N219 C3 114.7(6) . . ?
H73A N73 H73B 107.7 . . ?
C142 N73 H73A 108.8 . . ?
C142 N73 H73B 108.8 . . ?
C160 N73 H73A 108.8 . . ?
C160 N73 H73B 108.8 . . ?
C160 N73 C142 113.9(7) . . ?
C184 N18 H18 118.6 . . ?
C184 N18 C205 122.7(6) . . ?
C205 N18 H18 118.6 . . ?
C71 O67 C179 116.3(8) . . ?
C10 C180 H180 118.4 . . ?
C5 C180 H180 118.4 . . ?
C5 C180 C10 123.1(9) . . ?
H19A N196 H19B 107.2 . . ?
C75 N196 H19A 107.9 . . ?
C75 N196 H19B 107.9 . . ?
C75 N196 C185 117.6(7) . . ?
C185 N196 H19A 107.9 . . ?
C185 N196 H19B 107.9 . . ?
C139 O65 C85 109.9(8) . . ?
C10 C174 C192 117.0(7) . . ?
C10 C174 C218 121.6(8) . . ?
C192 C174 C218 121.4(8) . . ?
C184 C186 C83 120.9(7) . . ?
C126 C186 C83 117.2(8) . . ?
C126 C186 C184 121.9(8) . . ?
C182 N213 H213 116.0 . . ?
C148 N213 H213 116.0 . . ?
C148 N213 C182 128.0(8) . . ?
C206 C190 C87 116.8(9) . . ?
C206 C190 C127 121.0(8) . . ?
C87 C190 C127 121.7(8) . . ?
N198 C16 C57 122.6(8) . . ?
N198 C16 C126 121.9(8) . . ?
C57 C16 C126 115.4(7) . . ?
N196 C75 H75 107.7 . . ?
N196 C75 C182 105.7(7) . . ?
C182 C75 H75 107.7 . . ?
C137 C75 N196 113.7(8) . . ?
C137 C75 H75 107.7 . . ?
C137 C75 C182 114.0(8) . . ?
C16 N198 H198 118.9 . . ?
C16 N198 C171 122.2(7) . . ?
C171 N198 H198 118.9 . . ?
C211 C200 H200 119.6 . . ?
C211 C200 C11 120.8(9) . . ?
C11 C200 H200 119.6 . . ?
N213 C182 C75 114.8(7) . . ?
N213 C182 H182 107.0 . . ?
N213 C182 C140 112.7(7) . . ?
C75 C182 H182 107.0 . . ?
C140 C182 C75 108.1(7) . . ?
C140 C182 H182 107.0 . . ?
C180 C10 H10 119.7 . . ?
C174 C10 C180 120.7(8) . . ?
C174 C10 H10 119.7 . . ?
C19 C79 C71 121.6(8) . . ?
C159 C79 C71 117.3(8) . . ?
C159 C79 C19 120.7(8) . . ?
O59 C221 H22A 109.0 . . ?
O59 C221 H22B 109.0 . . ?
O59 C221 C85 112.9(9) . . ?
H22A C221 H22B 107.8 . . ?
C85 C221 H22A 109.0 . . ?
C85 C221 H22B 109.0 . . ?
C176 C61 H61 117.4 . . ?
C176 C61 C220 125.3(9) . . ?
C220 C61 H61 117.4 . . ?
N18 C184 C186 121.6(7) . . ?
C215 C184 N18 122.4(7) . . ?
C215 C184 C186 115.9(7) . . ?
C174 C192 H192 119.9 . . ?
C203 C192 C174 120.3(8) . . ?
C203 C192 H192 119.9 . . ?
O67 C71 C79 112.4(9) . . ?
O69 C71 O67 122.1(8) . . ?
O69 C71 C79 125.3(10) . . ?
C222 C63 C144 120.8(8) . . ?
C170 C63 C222 115.6(7) . . ?
C170 C63 C144 123.4(8) . . ?
N219 C3 H3 109.3 . . ?
N219 C3 C20 106.3(6) . . ?
C20 C3 H3 109.3 . . ?
C147 C3 N219 111.7(6) . . ?
C147 C3 H3 109.3 . . ?
C147 C3 C20 110.9(7) . . ?
C79 C19 N1 121.1(7) . . ?
C79 C19 C77 116.7(7) . . ?
C77 C19 N1 121.8(6) . . ?
O210 C209 C166 115.0(8) . . ?
O194 C209 O210 120.8(8) . . ?
O194 C209 C166 124.2(7) . . ?
H17A C172 H17B 108.0 . . ?
C217 C172 H17A 109.4 . . ?
C217 C172 H17B 109.4 . . ?
C167 C172 H17A 109.4 . . ?
C167 C172 H17B 109.4 . . ?
C167 C172 C217 111.0(8) . . ?
C180 C5 C188 122.3(8) . . ?
C180 C5 C203 117.3(8) . . ?
C203 C5 C188 120.3(8) . . ?
C61 C176 C185 127.9(10) . . ?
C61 C176 C131 115.5(9) . . ?
C185 C176 C131 116.5(9) . . ?
C190 C206 H206 119.0 . . ?
C190 C206 C183 122.0(8) . . ?
C183 C206 H206 119.0 . . ?
C222 C8 H8 119.6 . . ?
C222 C8 C223 120.8(8) . . ?
C223 C8 H8 119.6 . . ?
C81 C188 C5 124.0(8) . . ?
C81 C188 C133 116.2(7) . . ?
C133 C188 C5 119.8(7) . . ?
C19 C77 H77 119.0 . . ?
C166 C77 C19 122.1(7) . . ?
C166 C77 H77 119.0 . . ?
C200 C211 H211 118.3 . . ?
C225 C211 C200 123.4(8) . . ?
C225 C211 H211 118.3 . . ?
C63 C222 H222 118.7 . . ?
C8 C222 C63 122.6(8) . . ?
C8 C222 H222 118.7 . . ?
C181 O17 C195 110.3(13) . . ?
C129 C216 C223 119.3(8) . . ?
C156 C216 C223 121.6(7) . . ?
C156 C216 C129 119.1(7) . . ?
C16 C57 C193 119.1(8) . . ?
C215 C57 C16 120.9(7) . . ?
C215 C57 C193 119.9(8) . . ?
N1 C20 C3 108.0(6) . . ?
N1 C20 H20 107.9 . . ?
N1 C20 C199 114.9(7) . . ?
C3 C20 H20 107.9 . . ?
C199 C20 C3 110.0(6) . . ?
C199 C20 H20 107.9 . . ?
C193 O214 C177 108.8(11) . . ?
C184 C215 H215 118.1 . . ?
C57 C215 C184 123.8(7) . . ?
C57 C215 H215 118.1 . . ?
C188 C81 H81 119.0 . . ?
C134 C81 C188 122.0(9) . . ?
C134 C81 H81 119.0 . . ?
C145 C21 C142 123.2(8) . . ?
C175 C21 C142 121.2(9) . . ?
C175 C21 C145 115.5(8) . . ?
C157 C15 C173 120.9(8) . . ?
C157 C15 C134 116.6(7) . . ?
C134 C15 C173 122.4(7) . . ?
N208 C217 C172 111.7(7) . . ?
N208 C217 H217 108.4 . . ?
N208 C217 C205 109.6(6) . . ?
C172 C217 H217 108.4 . . ?
C205 C217 C172 110.3(6) . . ?
C205 C217 H217 108.4 . . ?
N208 C218 H21C 109.5 . . ?
N208 C218 H21D 109.5 . . ?
C174 C218 N208 110.8(8) . . ?
C174 C218 H21C 109.5 . . ?
C174 C218 H21D 109.5 . . ?
H21C C218 H21D 108.1 . . ?
O65 C85 C221 110.1(9) . . ?
O65 C85 H85A 109.6 . . ?
O65 C85 H85B 109.6 . . ?
C221 C85 H85A 109.6 . . ?
C221 C85 H85B 109.6 . . ?
H85A C85 H85B 108.1 . . ?
C61 C220 H220 120.2 . . ?
C61 C220 C89 119.5(8) . . ?
C89 C220 H220 120.2 . . ?
C190 C87 H87 118.7 . . ?
C168 C87 C190 122.7(9) . . ?
C168 C87 H87 118.7 . . ?
C8 C223 C216 121.2(7) . . ?
C146 C223 C8 117.5(7) . . ?
C146 C223 C216 121.3(8) . . ?
C200 C11 C201 115.9(9) . . ?
C200 C11 C173 121.9(9) . . ?
C201 C11 C173 122.2(7) . . ?
C220 C89 C225 120.0(8) . . ?
C189 C89 C220 116.7(9) . . ?
C189 C89 C225 123.1(9) . . ?
C211 C225 C89 123.0(7) . . ?
C211 C225 C153 118.6(9) . . ?
C153 C225 C89 118.4(9) . . ?
C20 C199 H19C 109.1 . . ?
C20 C199 H19D 109.1 . . ?
C20 C199 C151 112.5(7) . . ?
H19C C199 H19D 107.8 . . ?
C151 C199 H19C 109.1 . . ?
C151 C199 H19D 109.1 . . ?
N18 C205 C217 110.4(6) . . ?
N18 C205 H205 108.1 . . ?
N18 C205 C169 112.0(7) . . ?
C217 C205 H205 108.1 . . ?
C169 C205 C217 110.0(6) . . ?
C169 C205 H205 108.1 . . ?
C11 C201 H201 118.8 . . ?
C153 C201 C11 122.3(8) . . ?
C153 C201 H201 118.8 . . ?
C192 C203 H203 119.3 . . ?
C5 C203 C192 121.5(8) . . ?
C5 C203 H203 119.3 . . ?
N73 C142 H14A 110.1 . . ?
N73 C142 H14B 110.1 . . ?
C21 C142 N73 108.1(7) . . ?
C21 C142 H14A 110.1 . . ?
C21 C142 H14B 110.1 . . ?
H14A C142 H14B 108.4 . . ?
C183 C197 C162 123.3(8) . . ?
C183 C197 C168 118.6(9) . . ?
C168 C197 C162 118.1(8) . . ?
C186 C126 C16 121.6(8) . . ?
C186 C126 H126 119.2 . . ?
C16 C126 H126 119.2 . . ?
C143 C127 C190 121.3(8) . . ?
C187 C127 C190 123.9(8) . . ?
C187 C127 C143 114.7(8) . . ?
C206 C183 H183 119.3 . . ?
C197 C183 C206 121.4(8) . . ?
C197 C183 H183 119.3 . . ?
C79 C159 H159 117.9 . . ?
C79 C159 C148 124.2(7) . . ?
C148 C159 H159 117.9 . . ?
C172 C167 H16A 109.3 . . ?
C172 C167 H16B 109.3 . . ?
C172 C167 C141 111.5(7) . . ?
H16A C167 H16B 108.0 . . ?
C141 C167 H16A 109.3 . . ?
C141 C167 H16B 109.3 . . ?
C128 C149 C162 122.7(9) . . ?
C158 C149 C128 118.0(8) . . ?
C158 C149 C162 119.3(8) . . ?
C154 O132 C165 107.1(13) . . ?
C188 C133 H133 119.1 . . ?
C188 C133 C157 121.8(7) . . ?
C157 C133 H133 119.1 . . ?
C21 C145 H145 118.2 . . ?
C143 C145 C21 123.5(8) . . ?
C143 C145 H145 118.2 . . ?
C149 C128 H128 119.9 . . ?
C149 C128 C156 120.2(9) . . ?
C156 C128 H128 119.9 . . ?
O214 C193 C57 110.4(8) . . ?
O191 C193 C57 129.4(11) . . ?
O191 C193 O214 119.6(11) . . ?
C167 C141 H14C 109.3 . . ?
C167 C141 H14D 109.3 . . ?
H14C C141 H14D 108.0 . . ?
C169 C141 C167 111.5(8) . . ?
C169 C141 H14C 109.3 . . ?
C169 C141 H14D 109.3 . . ?
C149 C162 C197 113.1(9) . . ?
C173 C162 C197 123.3(8) . . ?
C173 C162 C149 123.5(9) . . ?
C216 C129 H129 120.8 . . ?
C216 C129 C158 118.5(8) . . ?
C158 C129 H129 120.8 . . ?
H13A C135 H13B 108.3 . . ?
C151 C135 H13A 109.8 . . ?
C151 C135 H13B 109.8 . . ?
C151 C135 C147 109.2(7) . . ?
C147 C135 H13A 109.8 . . ?
C147 C135 H13B 109.8 . . ?
C205 C169 C141 112.0(8) . . ?
C205 C169 H16C 109.2 . . ?
C205 C169 H16D 109.2 . . ?
C141 C169 H16C 109.2 . . ?
C141 C169 H16D 109.2 . . ?
H16C C169 H16D 107.9 . . ?
C216 C156 C128 121.1(8) . . ?
C216 C156 H156 119.4 . . ?
C128 C156 H156 119.4 . . ?
C199 C151 C135 111.1(7) . . ?
C199 C151 H15A 109.4 . . ?
C199 C151 H15B 109.4 . . ?
C135 C151 H15A 109.4 . . ?
C135 C151 H15B 109.4 . . ?
H15A C151 H15B 108.0 . . ?
C15 C173 C11 112.2(9) . . ?
C162 C173 C15 124.1(9) . . ?
C162 C173 C11 123.6(8) . . ?
C127 C143 H143 119.8 . . ?
C145 C143 C127 120.4(8) . . ?
C145 C143 H143 119.8 . . ?
C15 C157 C133 120.7(8) . . ?
C15 C157 H157 119.6 . . ?
C133 C157 H157 119.6 . . ?
C21 C175 H175 118.5 . . ?
C187 C175 C21 123.0(10) . . ?
C187 C175 H175 118.5 . . ?
N213 C148 C159 123.9(7) . . ?
N213 C148 C166 123.0(7) . . ?
C159 C148 C166 113.0(7) . . ?
C63 C170 H170 119.0 . . ?
C63 C170 C146 121.9(8) . . ?
C146 C170 H170 119.0 . . ?
C87 C168 C197 118.4(8) . . ?
C87 C168 H168 120.8 . . ?
C197 C168 H168 120.8 . . ?
N196 C185 H18A 107.7 . . ?
N196 C185 H18B 107.7 . . ?
C176 C185 N196 118.6(9) . . ?
C176 C185 H18A 107.7 . . ?
C176 C185 H18B 107.7 . . ?
H18A C185 H18B 107.1 . . ?
N219 C144 C63 110.9(6) . . ?
N219 C144 H14E 109.5 . . ?
N219 C144 H14F 109.5 . . ?
C63 C144 H14E 109.5 . . ?
C63 C144 H14F 109.5 . . ?
H14E C144 H14F 108.0 . . ?
N73 C160 H160 108.3 . . ?
N73 C160 C171 107.2(7) . . ?
C171 C160 H160 108.3 . . ?
C164 C160 N73 112.8(7) . . ?
C164 C160 H160 108.3 . . ?
C164 C160 C171 111.8(8) . . ?
C127 C187 H187 118.8 . . ?
C175 C187 C127 122.3(9) . . ?
C175 C187 H187 118.8 . . ?
C149 C158 C129 122.9(8) . . ?
C149 C158 H158 118.6 . . ?
C129 C158 H158 118.6 . . ?
C81 C134 C15 122.5(8) . . ?
C81 C134 H134 118.7 . . ?
C15 C134 H134 118.7 . . ?
C77 C166 C209 117.9(7) . . ?
C77 C166 C148 123.1(7) . . ?
C148 C166 C209 118.9(7) . . ?
N198 C171 C160 110.7(8) . . ?
N198 C171 H171 107.4 . . ?
N198 C171 C136 115.0(8) . . ?
C160 C171 H171 107.4 . . ?
C136 C171 C160 108.7(8) . . ?
C136 C171 H171 107.4 . . ?
C223 C146 C170 121.5(8) . . ?
C223 C146 H146 119.3 . . ?
C170 C146 H146 119.3 . . ?
O22 C163 H16E 109.5 . . ?
O22 C163 H16F 109.5 . . ?
O22 C163 H16G 109.4 . . ?
H16E C163 H16F 109.4 . . ?
H16E C163 H16G 109.5 . . ?
H16F C163 H16G 109.5 . . ?
C225 C153 H153 120.8 . . ?
C201 C153 C225 118.5(9) . . ?
C201 C153 H153 120.8 . . ?
O59 C130 H13I 109.0 . . ?
O59 C130 H13J 109.0 . . ?
H13I C130 H13J 107.8 . . ?
C139 C130 O59 112.9(9) . . ?
C139 C130 H13I 109.0 . . ?
C139 C130 H13J 109.0 . . ?
C176 C131 H131 121.6 . . ?
C189 C131 C176 116.7(9) . . ?
C189 C131 H131 121.6 . . ?
C182 C140 H14G 108.2 . . ?
C182 C140 H14H 108.2 . . ?
H14G C140 H14H 107.4 . . ?
C150 C140 C182 116.3(8) . . ?
C150 C140 H14G 108.2 . . ?
C150 C140 H14H 108.2 . . ?
H15C C152 H15D 107.8 . . ?
C137 C152 H15C 109.0 . . ?
C137 C152 H15D 109.0 . . ?
C150 C152 H15C 109.0 . . ?
C150 C152 H15D 109.0 . . ?
C150 C152 C137 112.9(9) . . ?
C75 C137 C152 109.0(9) . . ?
C75 C137 H13C 109.9 . . ?
C75 C137 H13D 109.9 . . ?
C152 C137 H13C 109.9 . . ?
C152 C137 H13D 109.9 . . ?
H13C C137 H13D 108.3 . . ?
C160 C164 H16H 109.6 . . ?
C160 C164 H16I 109.6 . . ?
C160 C164 C138 110.3(8) . . ?
H16H C164 H16I 108.1 . . ?
C138 C164 H16H 109.6 . . ?
C138 C164 H16I 109.6 . . ?
C171 C136 H13E 108.8 . . ?
C171 C136 H13F 108.8 . . ?
H13E C136 H13F 107.7 . . ?
C161 C136 C171 113.7(9) . . ?
C161 C136 H13E 108.8 . . ?
C161 C136 H13F 108.8 . . ?
C89 C189 C131 126.2(10) . . ?
C89 C189 H189 116.9 . . ?
C131 C189 H189 116.9 . . ?
C3 C147 C135 107.8(7) . . ?
C3 C147 H14I 110.1 . . ?
C3 C147 H14J 110.1 . . ?
C135 C147 H14I 110.1 . . ?
C135 C147 H14J 110.1 . . ?
H14I C147 H14J 108.5 . . ?
C140 C150 C152 110.6(9) . . ?
C140 C150 H15E 109.5 . . ?
C140 C150 H15F 109.5 . . ?
C152 C150 H15E 109.5 . . ?
C152 C150 H15F 109.5 . . ?
H15E C150 H15F 108.1 . . ?
O214 C177 H17C 109.5 . . ?
O214 C177 H17D 109.5 . . ?
O214 C177 H17E 109.5 . . ?
H17C C177 H17D 109.5 . . ?
H17C C177 H17E 109.5 . . ?
H17D C177 H17E 109.5 . . ?
O132 C154 H15J 110.4 . . ?
O132 C154 H15K 110.4 . . ?
O132 C154 C181 106.6(12) . . ?
H15J C154 H15K 108.6 . . ?
C181 C154 H15J 110.4 . . ?
C181 C154 H15K 110.4 . . ?
O210 C155 H15G 109.5 . . ?
O210 C155 H15H 109.5 . . ?
O210 C155 H15I 109.5 . . ?
H15G C155 H15H 109.5 . . ?
H15G C155 H15I 109.5 . . ?
H15H C155 H15I 109.5 . . ?
C164 C138 H13G 109.3 . . ?
C164 C138 H13H 109.3 . . ?
H13G C138 H13H 108.0 . . ?
C161 C138 C164 111.6(8) . . ?
C161 C138 H13G 109.3 . . ?
C161 C138 H13H 109.3 . . ?
O65 C139 H13K 109.6 . . ?
O65 C139 H13L 109.6 . . ?
C130 C139 O65 110.4(10) . . ?
C130 C139 H13K 109.6 . . ?
C130 C139 H13L 109.6 . . ?
H13K C139 H13L 108.1 . . ?
O67 C179 H17F 109.5 . . ?
O67 C179 H17G 109.5 . . ?
O67 C179 H17H 109.5 . . ?
H17F C179 H17G 109.5 . . ?
H17F C179 H17H 109.5 . . ?
H17G C179 H17H 109.5 . . ?
O17 C195 H19E 109.9 . . ?
O17 C195 H19F 109.9 . . ?
O17 C195 C165 109.1(12) . . ?
H19E C195 H19F 108.3 . . ?
C165 C195 H19E 109.9 . . ?
C165 C195 H19F 109.9 . . ?
C136 C161 C138 110.3(9) . . ?
C136 C161 H16J 109.6 . . ?
C136 C161 H16K 109.6 . . ?
C138 C161 H16J 109.6 . . ?
C138 C161 H16K 109.6 . . ?
H16J C161 H16K 108.1 . . ?
O132 C165 H16L 108.9 . . ?
O132 C165 H16M 108.9 . . ?
C195 C165 O132 113.4(15) . . ?
C195 C165 H16L 108.9 . . ?
C195 C165 H16M 108.9 . . ?
H16L C165 H16M 107.7 . . ?
O17 C181 C154 112.9(15) . . ?
O17 C181 H18C 109.0 . . ?
O17 C181 H18D 109.0 . . ?
C154 C181 H18C 109.0 . . ?
C154 C181 H18D 109.0 . . ?
H18C C181 H18D 107.8 . . ?

loop_
_geom_torsion_atom_site_label_1
_geom_torsion_atom_site_label_2
_geom_torsion_atom_site_label_3
_geom_torsion_atom_site_label_4
_geom_torsion
_geom_torsion_site_symmetry_1
_geom_torsion_site_symmetry_2
_geom_torsion_site_symmetry_3
_geom_torsion_site_symmetry_4
_geom_torsion_publ_flag
O210 C209 C166 C77 -31.0(10) . . . . ?
O210 C209 C166 C148 153.0(7) . . . . ?
O22 C83 C186 C184 -171.3(7) . . . . ?
O22 C83 C186 C126 9.8(10) . . . . ?
O9 C83 C186 C184 8.5(12) . . . . ?
O9 C83 C186 C126 -170.3(8) . . . . ?
O59 C221 C85 O65 55.4(14) . . . . ?
O59 C130 C139 O65 -60.6(12) . . . . ?
O194 C209 C166 C77 148.8(8) . . . . ?
O194 C209 C166 C148 -27.2(12) . . . . ?
C83 C186 C184 N18 -3.0(11) . . . . ?
C83 C186 C184 C215 179.2(6) . . . . ?
C83 C186 C126 C16 179.6(7) . . . . ?
N208 C217 C205 N18 -55.4(8) . . . . ?
N208 C217 C205 C169 -179.5(7) . . . . ?
N1 C19 C77 C166 -174.2(7) . . . . ?
N1 C20 C199 C151 -175.9(7) . . . . ?
N219 C3 C20 N1 -52.0(8) . . . . ?
N219 C3 C20 C199 -178.1(7) . . . . ?
N219 C3 C147 C135 178.0(6) . . . . ?
N73 C160 C171 N198 -51.1(10) . . . . ?
N73 C160 C171 C136 -178.4(8) . . . . ?
N73 C160 C164 C138 -178.9(8) . . . . ?
N18 C184 C215 C57 -179.2(7) . . . . ?
N18 C205 C169 C141 -179.7(7) . . . . ?
C180 C5 C188 C81 145.2(10) . . . . ?
C180 C5 C188 C133 -35.5(13) . . . . ?
C180 C5 C203 C192 2.4(15) . . . . ?
N196 C75 C182 N213 -53.0(11) . . . . ?
N196 C75 C182 C140 -179.7(8) . . . . ?
N196 C75 C137 C152 -177.6(9) . . . . ?
C174 C192 C203 C5 -0.5(15) . . . . ?
C186 C184 C215 C57 -1.5(11) . . . . ?
N213 C182 C140 C150 179.7(10) . . . . ?
N213 C148 C166 C209 0.0(11) . . . . ?
N213 C148 C166 C77 -175.7(7) . . . . ?
C190 C206 C183 C197 -1.7(13) . . . . ?
C190 C87 C168 C197 -1.5(13) . . . . ?
C190 C127 C143 C145 -168.5(8) . . . . ?
C190 C127 C187 C175 168.7(9) . . . . ?
C16 N198 C171 C160 160.5(7) . . . . ?
C16 N198 C171 C136 -75.8(11) . . . . ?
C16 C57 C215 C184 6.3(12) . . . . ?
C16 C57 C193 O214 178.8(9) . . . . ?
C16 C57 C193 O191 -10.5(17) . . . . ?
C75 N196 C185 C176 172.6(9) . . . . ?
C75 C182 C140 C150 -52.4(13) . . . . ?
N198 C16 C57 C215 171.5(7) . . . . ?
N198 C16 C57 C193 -8.1(12) . . . . ?
N198 C16 C126 C186 -174.9(7) . . . . ?
N198 C171 C136 C161 179.3(8) . . . . ?
C200 C211 C225 C89 -174.3(9) . . . . ?
C200 C211 C225 C153 8.4(15) . . . . ?
C200 C11 C201 C153 6.0(15) . . . . ?
C200 C11 C173 C15 123.7(9) . . . . ?
C200 C11 C173 C162 -60.4(12) . . . . ?
C182 N213 C148 C159 -6.8(13) . . . . ?
C182 N213 C148 C166 175.5(8) . . . . ?
C182 C75 C137 C152 -56.3(13) . . . . ?
C182 C140 C150 C152 52.6(16) . . . . ?
C10 C180 C5 C188 177.1(9) . . . . ?
C10 C180 C5 C203 -2.5(14) . . . . ?
C10 C174 C192 C203 -1.5(14) . . . . ?
C10 C174 C218 N208 91.5(11) . . . . ?
C79 C19 C77 C166 -1.0(11) . . . . ?
C79 C159 C148 N213 179.2(8) . . . . ?
C79 C159 C148 C166 -2.8(11) . . . . ?
C221 O59 C130 C139 56.4(12) . . . . ?
C61 C176 C185 N196 90.1(14) . . . . ?
C61 C176 C131 C189 -1.1(16) . . . . ?
C61 C220 C89 C225 177.9(9) . . . . ?
C61 C220 C89 C189 2.5(15) . . . . ?
C184 N18 C205 C217 135.4(8) . . . . ?
C184 N18 C205 C169 -101.7(9) . . . . ?
C184 C186 C126 C16 0.8(11) . . . . ?
C192 C174 C10 C180 1.5(13) . . . . ?
C192 C174 C218 N208 -87.5(10) . . . . ?
C71 C79 C19 N1 5.7(12) . . . . ?
C71 C79 C19 C77 -167.6(8) . . . . ?
C71 C79 C159 C148 169.9(8) . . . . ?
C63 C170 C146 C223 -4.6(13) . . . . ?
C3 N219 C144 C63 -160.9(7) . . . . ?
C3 C20 C199 C151 -53.8(10) . . . . ?
C19 N1 C20 C3 161.3(6) . . . . ?
C19 N1 C20 C199 -75.5(9) . . . . ?
C19 C79 C71 O67 50.1(11) . . . . ?
C19 C79 C71 O69 -135.1(10) . . . . ?
C19 C79 C159 C148 -2.4(13) . . . . ?
C19 C77 C166 C209 179.6(7) . . . . ?
C19 C77 C166 C148 -4.6(12) . . . . ?
C172 C217 C205 N18 -178.8(7) . . . . ?
C172 C217 C205 C169 57.1(9) . . . . ?
C172 C167 C141 C169 -54.1(12) . . . . ?
C5 C180 C10 C174 0.5(14) . . . . ?
C5 C188 C81 C134 -178.6(10) . . . . ?
C5 C188 C133 C157 -179.7(9) . . . . ?
C176 C61 C220 C89 -2.7(15) . . . . ?
C176 C131 C189 C89 1(2) . . . . ?
C206 C190 C87 C168 1.3(13) . . . . ?
C206 C190 C127 C143 150.0(8) . . . . ?
C206 C190 C127 C187 -26.0(12) . . . . ?
C8 C223 C146 C170 3.3(13) . . . . ?
C188 C5 C203 C192 -177.2(9) . . . . ?
C188 C81 C134 C15 -3.6(17) . . . . ?
C188 C133 C157 C15 0.1(15) . . . . ?
C211 C200 C11 C201 -3.6(13) . . . . ?
C211 C200 C11 C173 178.0(8) . . . . ?
C211 C225 C153 C201 -5.7(15) . . . . ?
C222 C63 C170 C146 3.0(12) . . . . ?
C222 C63 C144 N219 87.1(9) . . . . ?
C222 C8 C223 C216 176.1(8) . . . . ?
C222 C8 C223 C146 -0.8(13) . . . . ?
O17 C195 C165 O132 58(2) . . . . ?
C216 C223 C146 C170 -173.6(8) . . . . ?
C216 C129 C158 C149 1.8(13) . . . . ?
C57 C16 N198 C171 166.8(8) . . . . ?
C57 C16 C126 C186 3.7(11) . . . . ?
C20 N1 C19 C79 160.3(7) . . . . ?
C20 N1 C19 C77 -26.7(11) . . . . ?
C20 C3 C147 C135 -63.7(9) . . . . ?
C20 C199 C151 C135 52.6(10) . . . . ?
C215 C57 C193 O214 -0.8(12) . . . . ?
C215 C57 C193 O191 169.9(12) . . . . ?
C81 C188 C133 C157 -0.3(14) . . . . ?
C21 C145 C143 C127 -4.0(13) . . . . ?
C21 C175 C187 C127 3.3(16) . . . . ?
C217 N208 C218 C174 -172.3(7) . . . . ?
C217 C172 C167 C141 55.3(12) . . . . ?
C217 C205 C169 C141 -56.6(9) . . . . ?
C218 N208 C217 C172 -51.3(10) . . . . ?
C218 N208 C217 C205 -173.8(7) . . . . ?
C218 C174 C10 C180 -177.6(9) . . . . ?
C218 C174 C192 C203 177.6(9) . . . . ?
C85 O65 C139 C130 60.0(12) . . . . ?
C220 C61 C176 C185 -174.9(10) . . . . ?
C220 C61 C176 C131 1.9(15) . . . . ?
C220 C89 C225 C211 -17.7(14) . . . . ?
C220 C89 C225 C153 159.7(9) . . . . ?
C220 C89 C189 C131 -2.0(19) . . . . ?
C87 C190 C206 C183 0.3(12) . . . . ?
C87 C190 C127 C143 -21.7(12) . . . . ?
C87 C190 C127 C187 162.2(8) . . . . ?
C223 C8 C222 C63 -0.6(14) . . . . ?
C223 C216 C129 C158 175.1(7) . . . . ?
C223 C216 C156 C128 -174.6(8) . . . . ?
C11 C200 C211 C225 -3.6(15) . . . . ?
C11 C201 C153 C225 -1.4(17) . . . . ?
C89 C225 C153 C201 176.8(9) . . . . ?
C225 C89 C189 C131 -177.2(12) . . . . ?
C205 N18 C184 C186 146.8(7) . . . . ?
C205 N18 C184 C215 -35.6(11) . . . . ?
C201 C11 C173 C15 -54.5(11) . . . . ?
C201 C11 C173 C162 121.3(10) . . . . ?
C203 C5 C188 C81 -35.2(14) . . . . ?
C203 C5 C188 C133 144.0(10) . . . . ?
C142 N73 C160 C171 -176.3(8) . . . . ?
C142 N73 C160 C164 -52.8(10) . . . . ?
C142 C21 C145 C143 175.7(8) . . . . ?
C142 C21 C175 C187 -175.3(9) . . . . ?
C197 C162 C173 C15 -13.1(13) . . . . ?
C197 C162 C173 C11 171.5(8) . . . . ?
C126 C186 C184 N18 175.7(7) . . . . ?
C126 C186 C184 C215 -2.0(10) . . . . ?
C126 C16 N198 C171 -14.7(12) . . . . ?
C126 C16 C57 C215 -7.1(11) . . . . ?
C126 C16 C57 C193 173.3(7) . . . . ?
C127 C190 C206 C183 -171.8(8) . . . . ?
C127 C190 C87 C168 173.3(8) . . . . ?
C183 C197 C162 C149 125.6(9) . . . . ?
C183 C197 C162 C173 -49.4(13) . . . . ?
C183 C197 C168 C87 0.1(13) . . . . ?
C159 C79 C71 O67 -122.1(9) . . . . ?
C159 C79 C71 O69 52.7(13) . . . . ?
C159 C79 C19 N1 177.7(7) . . . . ?
C159 C79 C19 C77 4.4(12) . . . . ?
C159 C148 C166 C209 -177.9(7) . . . . ?
C159 C148 C166 C77 6.3(11) . . . . ?
C167 C172 C217 N208 -179.6(7) . . . . ?
C167 C172 C217 C205 -57.4(10) . . . . ?
C167 C141 C169 C205 54.7(11) . . . . ?
C149 C128 C156 C216 -2.7(13) . . . . ?
C149 C162 C173 C15 172.4(8) . . . . ?
C149 C162 C173 C11 -3.0(13) . . . . ?
O132 C154 C181 O17 -61(2) . . . . ?
C133 C188 C81 C134 2.1(15) . . . . ?
C145 C21 C142 N73 -84.0(10) . . . . ?
C145 C21 C175 C187 1.2(14) . . . . ?
C128 C149 C162 C197 137.6(9) . . . . ?
C128 C149 C162 C173 -47.4(12) . . . . ?
C128 C149 C158 C129 0.7(13) . . . . ?
C193 C57 C215 C184 -174.1(7) . . . . ?
C162 C197 C183 C206 -179.9(8) . . . . ?
C162 C197 C168 C87 -178.6(8) . . . . ?
C162 C149 C128 C156 178.0(8) . . . . ?
C162 C149 C158 C129 -177.6(8) . . . . ?
C129 C216 C223 C8 151.4(8) . . . . ?
C129 C216 C223 C146 -31.8(11) . . . . ?
C129 C216 C156 C128 5.2(12) . . . . ?
C156 C216 C223 C8 -28.8(11) . . . . ?
C156 C216 C223 C146 148.0(8) . . . . ?
C156 C216 C129 C158 -4.7(11) . . . . ?
C151 C135 C147 C3 60.7(10) . . . . ?
C173 C15 C157 C133 -177.5(9) . . . . ?
C173 C15 C134 C81 179.2(10) . . . . ?
C173 C11 C201 C153 -175.7(10) . . . . ?
C143 C127 C187 C175 -7.6(13) . . . . ?
C157 C15 C173 C11 124.1(10) . . . . ?
C157 C15 C173 C162 -51.7(13) . . . . ?
C157 C15 C134 C81 3.2(16) . . . . ?
C175 C21 C142 N73 92.3(10) . . . . ?
C175 C21 C145 C143 -0.8(12) . . . . ?
C148 N213 C182 C75 123.7(10) . . . . ?
C148 N213 C182 C140 -112.0(10) . . . . ?
C170 C63 C222 C8 -0.5(13) . . . . ?
C170 C63 C144 N219 -87.7(9) . . . . ?
C168 C197 C183 C206 1.4(13) . . . . ?
C168 C197 C162 C149 -55.7(10) . . . . ?
C168 C197 C162 C173 129.2(9) . . . . ?
C185 N196 C75 C182 -178.4(8) . . . . ?
C185 N196 C75 C137 -52.6(12) . . . . ?
C185 C176 C131 C189 176.1(11) . . . . ?
C144 N219 C3 C20 167.4(7) . . . . ?
C144 N219 C3 C147 -71.6(9) . . . . ?
C144 C63 C222 C8 -175.7(8) . . . . ?
C144 C63 C170 C146 178.1(8) . . . . ?
C160 N73 C142 C21 -175.4(8) . . . . ?
C160 C171 C136 C161 -55.9(12) . . . . ?
C160 C164 C138 C161 55.6(12) . . . . ?
C187 C127 C143 C145 7.9(11) . . . . ?
C158 C149 C128 C156 -0.3(13) . . . . ?
C158 C149 C162 C197 -44.1(10) . . . . ?
C158 C149 C162 C173 130.9(10) . . . . ?
C134 C15 C173 C11 -51.7(12) . . . . ?
C134 C15 C173 C162 132.4(10) . . . . ?
C134 C15 C157 C133 -1.4(14) . . . . ?
C171 C160 C164 C138 -58.0(11) . . . . ?
C171 C136 C161 C138 54.7(12) . . . . ?
C163 O22 C83 O9 2.7(11) . . . . ?
C163 O22 C83 C186 -177.4(7) . . . . ?
C130 O59 C221 C85 -52.9(12) . . . . ?
C131 C176 C185 N196 -86.7(12) . . . . ?
C137 C75 C182 N213 -178.6(9) . . . . ?
C137 C75 C182 C140 54.7(12) . . . . ?
C137 C152 C150 C140 -51.9(16) . . . . ?
C164 C160 C171 N198 -175.2(8) . . . . ?
C164 C160 C171 C136 57.5(11) . . . . ?
C164 C138 C161 C136 -53.1(13) . . . . ?
C189 C89 C225 C211 157.4(11) . . . . ?
C189 C89 C225 C153 -25.2(15) . . . . ?
C147 C3 C20 N1 -173.6(6) . . . . ?
C147 C3 C20 C199 60.3(9) . . . . ?
C147 C135 C151 C199 -55.3(11) . . . . ?
C150 C152 C137 C75 54.5(15) . . . . ?
C177 O214 C193 C57 169.9(11) . . . . ?
C177 O214 C193 O191 -1.9(17) . . . . ?
C154 O132 C165 C195 -61.3(18) . . . . ?
C155 O210 C209 O194 -1.5(12) . . . . ?
C155 O210 C209 C166 178.4(7) . . . . ?
C139 O65 C85 C221 -56.4(13) . . . . ?
C179 O67 C71 O69 -2.4(15) . . . . ?
C179 O67 C71 C79 172.6(9) . . . . ?
C195 O17 C181 C154 59.2(18) . . . . ?
C165 O132 C154 C181 58.6(19) . . . . ?
C181 O17 C195 C165 -55.3(19) . . . . ?

_shelx_res_file                  
;
TITL 9120-hb-100k_auto_a.res in R3
    9120-hb-100k_auto_sq.res
    created by SHELXL-2018/3 at 12:26:40 on 18-Sep-2023
REM Old TITL 9120-HB-100K_auto in R3
REM SHELXT solution in R3: R1 0.189, Rweak 0.054, Alpha 0.005
REM <I/s> 0.000 for 0 systematic absences, Orientation as input
REM Flack x = 0.130 ( 0.011 ) from 7475 Parsons' quotients
REM Formula found by SHELXT: C298 N81 O43 Cl12
CELL 1.54184 30.058 30.058 45.2905 90 90 120
ZERR 9 0.0002 0.0002 0.0003 0 0 0
LATT -3
SYMM -Y,+X-Y,+Z
SYMM +Y-X,-X,+Z
SFAC C H Cl N O
UNIT 954 1116 36 72 108
SIMU 0.01 0.02 2 C165 O17 C195 C181 C154 O132
DFIX 1.45 0.005 C154 O132
DFIX 1.45 C130 C139

L.S. 50 0 576
PLAN  122
SIZE 0.12 0.113 0.14
TEMP -173
CONF
BOND
list 4
MORE -1
ABIN
BOND $H
fmap 2 53
acta
TWIN -1 0 0 0 -1 0 0 0 -1 2
OMIT -16 11 27
OMIT -16 11 30
OMIT -15 10 38
OMIT -13 14 39
OMIT -12 18 33
OMIT -11 18 34
OMIT -7 20 33
OMIT -6 14 40
OMIT -2 2 8
OMIT 0 2 -8
OMIT 1 11 41
OMIT 2 3 -10
REM <olex2.extras>
REM <HklSrc "%.\\9120-HB-100K_auto_sq.hkl">
REM </olex2.extras>

WGHT    0.149300   51.565304
BASF   0.10930
FVAR       0.06155
CL20  3    0.744067    0.478109    0.596665    11.00000    0.06346    0.09300 =
         0.09406    0.01493    0.00317    0.04246
CL17  3    0.650114    0.756762    0.334366    11.00000    0.09392    0.07348 =
         0.09970   -0.00465   -0.01319    0.03376
CL1   3    1.011635    0.612589    0.544575    11.00000    0.15472    0.08519 =
         0.13989   -0.00238   -0.03877    0.05122
CL4   3    1.012700    0.518061    0.330486    11.00000    0.18862    0.14354 =
         0.18537    0.04253    0.02110    0.10422
O210  5    1.037599    0.789356    0.189089    11.00000    0.07801    0.08070 =
         0.06253    0.00605   -0.01205    0.03695
O22   5    0.645878    0.528640    0.720024    11.00000    0.10151    0.07800 =
         0.05575    0.00095   -0.01239    0.03377
O9    5    0.610159    0.455549    0.695056    11.00000    0.07015    0.08012 =
         0.07488    0.01349   -0.00479    0.03859
O59   5    0.832731    0.879635    0.469695    11.00000    0.11858    0.09503 =
         0.11271    0.01309    0.00738    0.04801
O194  5    1.039963    0.724755    0.166614    11.00000    0.10721    0.07215 =
         0.07007   -0.01146   -0.01996    0.03969
C83   1    0.618400    0.499107    0.697271    11.00000    0.06100    0.05579 =
         0.08428    0.02100    0.02423    0.02484
N208  4    0.533846    0.408283    0.590246    11.00000    0.06384    0.06208 =
         0.05850    0.00224    0.00953    0.02662
AFIX  23
H20A  2    0.565961    0.426619    0.598038    11.00000   -1.20000
H20B  2    0.524019    0.431273    0.584874    11.00000   -1.20000
AFIX   0
N1    4    1.167875    0.849073    0.269383    11.00000    0.08039    0.05838 =
         0.05447   -0.00212   -0.00296    0.02760
AFIX  43
H1    2    1.174198    0.847836    0.288246    11.00000   -1.20000
AFIX   0
N219  4    1.151135    0.918948    0.297832    11.00000    0.05753    0.06190 =
         0.06714   -0.00351    0.01534    0.01593
AFIX  23
H21A  2    1.125976    0.920342    0.287411    11.00000   -1.20000
H21B  2    1.140047    0.885313    0.301773    11.00000   -1.20000
AFIX   0
N73   4    0.721714    0.746507    0.652062    11.00000    0.08058    0.04525 =
         0.09480   -0.00453    0.00771    0.02623
AFIX  23
H73A  2    0.698555    0.730806    0.637262    11.00000   -1.20000
H73B  2    0.738337    0.728548    0.654969    11.00000   -1.20000
AFIX   0
N18   4    0.548405    0.445845    0.649046    11.00000    0.06172    0.06242 =
         0.09610   -0.01061   -0.01084    0.02997
AFIX  43
H18   2    0.569541    0.434207    0.652620    11.00000   -1.20000
AFIX   0
O67   5    1.139576    0.773347    0.314727    11.00000    0.14374    0.12046 =
         0.08242   -0.00692   -0.00250    0.08734
C180  1    0.666330    0.464380    0.528259    11.00000    0.06647    0.08665 =
         0.06020    0.01804    0.01578    0.02526
AFIX  43
H180  2    0.699858    0.468943    0.530010    11.00000   -1.20000
AFIX   0
N196  4    0.972570    0.585575    0.241548    11.00000    0.09735    0.07061 =
         0.09786   -0.00525    0.01036    0.04551
AFIX  23
H19A  2    0.972318    0.614402    0.235676    11.00000   -1.20000
H19B  2    0.994347    0.594458    0.257210    11.00000   -1.20000
AFIX   0

O65   5    0.915302    0.969046    0.493926    11.00000    0.09183    0.11778 =
         0.17103   -0.01938    0.03072    0.03059
C174  1    0.577600    0.418820    0.544072    11.00000    0.06331    0.07699 =
         0.05393    0.00901    0.00917    0.02209
C186  1    0.600353    0.525051    0.676434    11.00000    0.05700    0.05059 =
         0.07005    0.01218    0.01746    0.01993
N213  4    1.050561    0.662522    0.207142    11.00000    0.07977    0.06914 =
         0.08577   -0.00564   -0.01431    0.03729
AFIX  43
H213  2    1.031622    0.663463    0.192606    11.00000   -1.20000
AFIX   0
C190  1    0.829373    0.764856    0.529742    11.00000    0.06152    0.08255 =
         0.06990    0.02686    0.01525    0.03249
C16   1    0.605310    0.605621    0.661026    11.00000    0.06294    0.06424 =
         0.07688    0.01468    0.02062    0.02644
C75   1    0.994334    0.569449    0.217090    11.00000    0.07899    0.06944 =
         0.10423    0.00153    0.00674    0.04407
AFIX  13
H75   2    0.973491    0.565127    0.198990    11.00000   -1.20000
AFIX   0
O69   5    1.180226    0.732764    0.297297    11.00000    0.11742    0.15831 =
         0.10523    0.03872    0.01668    0.10241
N198  4    0.627824    0.658353    0.663090    11.00000    0.07567    0.04828 =
         0.09064    0.01715    0.00108    0.01624
AFIX  43
H198  2    0.623502    0.675265    0.648560    11.00000   -1.20000
AFIX   0
C200  1    0.836804    0.655882    0.386718    11.00000    0.08763    0.09137 =
         0.06368    0.02509   -0.00013    0.05561
AFIX  43
H200  2    0.831090    0.684232    0.386234    11.00000   -1.20000
AFIX   0
C182  1    1.048192    0.614641    0.211801    11.00000    0.08069    0.05351 =
         0.09511    0.00114    0.03080    0.03386
AFIX  13
H182  2    1.068709    0.618411    0.229965    11.00000   -1.20000
AFIX   0
C10   1    0.627124    0.427216    0.545959    11.00000    0.08490    0.09299 =
         0.04869    0.01996    0.00725    0.04082
AFIX  43
H10   2    0.634645    0.407591    0.559390    11.00000   -1.20000
AFIX   0
C79   1    1.135584    0.757101    0.263354    11.00000    0.05930    0.06361 =
         0.08651   -0.00187   -0.00654    0.03492

C221  1    0.842150    0.929605    0.462103    11.00000    0.10428    0.10632 =
         0.08283    0.02154   -0.00862    0.04595
AFIX  23
H22A  2    0.809020    0.927733    0.457618    11.00000   -1.20000
H22B  2    0.863495    0.941290    0.444023    11.00000   -1.20000
AFIX   0

C61   1    0.872610    0.582881    0.278736    11.00000    0.09242    0.07781 =
         0.07229    0.00499   -0.00058    0.04568
AFIX  43
H61   2    0.862827    0.591389    0.260590    11.00000   -1.20000
AFIX   0
C184  1    0.565492    0.497449    0.653784    11.00000    0.05507    0.05719 =
         0.06529    0.00968    0.00938    0.02827
C192  1    0.568553    0.448332    0.523198    11.00000    0.05113    0.10103 =
         0.07676    0.02068    0.00716    0.02164
AFIX  43
H192  2    0.534919    0.443255    0.520836    11.00000   -1.20000
AFIX   0
C71   1    1.155663    0.753644    0.292479    11.00000    0.08442    0.07692 =
         0.06893    0.01088   -0.01356    0.02037
C63   1    1.116852    0.913841    0.347153    11.00000    0.09009    0.05978 =
         0.05727   -0.00678    0.00829    0.03059
C3    1    1.198609    0.939820    0.278771    11.00000    0.04612    0.05908 =
         0.06481   -0.00900    0.00954    0.01416
AFIX  13
H3    2    1.228068    0.943657    0.290961    11.00000   -1.20000
AFIX   0
C19   1    1.139914    0.802761    0.253246    11.00000    0.06064    0.05081 =
         0.07177    0.01379   -0.00370    0.02422
C209  1    1.051381    0.754985    0.188401    11.00000    0.07630    0.05244 =
         0.08847    0.01282    0.00024    0.03287
C172  1    0.444123    0.338557    0.602592    11.00000    0.05858    0.06951 =
         0.08049   -0.00935    0.00811    0.01612
AFIX  23
H17A  2    0.429902    0.358534    0.593222    11.00000   -1.20000
H17B  2    0.445935    0.315842    0.587395    11.00000   -1.20000
AFIX   0
C5    1    0.658739    0.494042    0.508819    11.00000    0.06400    0.09785 =
         0.04584    0.00318    0.00446    0.02588
C176  1    0.899263    0.558175    0.277322    11.00000    0.08088    0.08114 =
         0.10471    0.02030    0.03255    0.04651
C206  1    0.793778    0.742559    0.508071    11.00000    0.05941    0.09811 =
         0.05358    0.01771    0.00088    0.03772
AFIX  43
H206  2    0.761798    0.741516    0.510004    11.00000   -1.20000
AFIX   0
C8    1    1.082987    0.846465    0.384097    11.00000    0.06257    0.08185 =
         0.07209    0.01627    0.01461    0.02888
AFIX  43
H8    2    1.087654    0.823196    0.396100    11.00000   -1.20000
AFIX   0
C188  1    0.700725    0.534350    0.491476    11.00000    0.06986    0.09507 =
         0.03924    0.00917    0.01338    0.03234
C77   1    1.111070    0.799511    0.228448    11.00000    0.06801    0.05114 =
         0.06712    0.00218    0.00392    0.03522
AFIX  43
H77   2    1.112666    0.829888    0.221114    11.00000   -1.20000
AFIX   0
C211  1    0.845171    0.637584    0.360980    11.00000    0.08497    0.09195 =
         0.06033    0.02297    0.00916    0.05405
AFIX  43
H211  2    0.843085    0.652562    0.342939    11.00000   -1.20000
AFIX   0
C222  1    1.121343    0.878882    0.365636    11.00000    0.05140    0.06834 =
         0.10509   -0.00470    0.01297    0.01653
AFIX  43
H222  2    1.152368    0.877761    0.365268    11.00000   -1.20000
AFIX   0

O17   5    1.025892    0.939492    0.608325    11.00000    0.10570    0.12224 =
         0.19569   -0.04224   -0.00065    0.05663
C216  1    0.992875    0.809582    0.404285    11.00000    0.06300    0.08996 =
         0.04547    0.00926   -0.00098    0.04055
C57   1    0.567559    0.576571    0.639877    11.00000    0.06239    0.08572 =
         0.07284    0.01603    0.00908    0.04264
C20   1    1.186761    0.899995    0.254769    11.00000    0.06027    0.05725 =
         0.07004    0.00519    0.00414    0.02873
AFIX  13
H20   2    1.158195    0.897827    0.242388    11.00000   -1.20000
AFIX   0
O214  5    0.511906    0.569619    0.602564    11.00000    0.11996    0.09269 =
         0.20955    0.02914   -0.06321    0.03837
C215  1    0.550870    0.525417    0.635967    11.00000    0.04542    0.05397 =
         0.06271   -0.00179    0.00238    0.01000
AFIX  43
H215  2    0.527936    0.508100    0.620119    11.00000   -1.20000
AFIX   0
C81   1    0.695331    0.547113    0.462782    11.00000    0.07478    0.09783 =
         0.08170    0.04267    0.02806    0.02909
AFIX  43
H81   2    0.662480    0.529458    0.453681    11.00000   -1.20000
AFIX   0
C21   1    0.782635    0.797073    0.613308    11.00000    0.06455    0.05585 =
         0.07867   -0.00470   -0.00077    0.02176
C15   1    0.784439    0.613572    0.460029    11.00000    0.05651    0.09391 =
         0.05787    0.02443    0.01165    0.02885
C217  1    0.498784    0.375790    0.614321    11.00000    0.04793    0.07215 =
         0.07596    0.01352    0.01514    0.02424
AFIX  13
H217  2    0.513041    0.354963    0.623048    11.00000   -1.20000
AFIX   0
C218  1    0.537823    0.382837    0.562538    11.00000    0.06265    0.09385 =
         0.07301    0.00227   -0.00663    0.01982
AFIX  23
H21C  2    0.544824    0.354955    0.567814    11.00000   -1.20000
H21D  2    0.504758    0.367373    0.551762    11.00000   -1.20000
AFIX   0

C85   1    0.868407    0.967688    0.485798    11.00000    0.09750    0.07940 =
         0.15816   -0.01372    0.01395    0.04731
AFIX  23
H85A  2    0.876151    1.002089    0.478908    11.00000   -1.20000
H85B  2    0.845601    0.958489    0.503230    11.00000   -1.20000
AFIX   0

C220  1    0.858128    0.597058    0.304548    11.00000    0.06697    0.10100 =
         0.08391    0.00647    0.00619    0.05564
AFIX  43
H220  2    0.840480    0.615870    0.303707    11.00000   -1.20000
AFIX   0
C87   1    0.875969    0.765680    0.525806    11.00000    0.08312    0.09845 =
         0.05004    0.02493    0.00586    0.02897
AFIX  43
H87   2    0.901335    0.780421    0.540824    11.00000   -1.20000
AFIX   0
C223  1    1.036272    0.847043    0.385605    11.00000    0.06915    0.07391 =
         0.04766    0.00148    0.00235    0.03352
C11   1    0.836544    0.633438    0.413727    11.00000    0.06326    0.11305 =
         0.05491    0.03469    0.01536    0.03919
C89   1    0.869808    0.583325    0.332109    11.00000    0.07939    0.09733 =
         0.07536    0.04395    0.01693    0.05083
C225  1    0.856114    0.599792    0.359867    11.00000    0.07450    0.09735 =
         0.06016    0.02204    0.00197    0.04208
C199  1    1.232646    0.916784    0.235268    11.00000    0.07578    0.07751 =
         0.05925   -0.01063    0.00553    0.03508
AFIX  23
H19C  2    1.223405    0.892121    0.218755    11.00000   -1.20000
H19D  2    1.260394    0.916198    0.246731    11.00000   -1.20000
AFIX   0
C205  1    0.496678    0.409905    0.638346    11.00000    0.06946    0.06126 =
         0.05566    0.00651    0.00245    0.03493
AFIX  13
H205  2    0.481965    0.430311    0.629600    11.00000   -1.20000
AFIX   0
C201  1    0.842291    0.589776    0.412309    11.00000    0.10510    0.14075 =
         0.06298    0.05009    0.02497    0.07702
AFIX  43
H201  2    0.839044    0.571283    0.429948    11.00000   -1.20000
AFIX   0
C203  1    0.609282    0.485329    0.505841    11.00000    0.07302    0.09874 =
         0.06168    0.03863    0.01744    0.03555
AFIX  43
H203  2    0.602524    0.504676    0.491791    11.00000   -1.20000
AFIX   0
C142  1    0.760394    0.800439    0.642415    11.00000    0.06207    0.04924 =
         0.11980   -0.00066   -0.00776    0.00303
AFIX  23
H14A  2    0.743441    0.821270    0.640275    11.00000   -1.20000
H14B  2    0.787993    0.816992    0.657343    11.00000   -1.20000
AFIX   0
C197  1    0.848145    0.723060    0.479190    11.00000    0.06552    0.10339 =
         0.05941    0.02358    0.01861    0.03760
C126  1    0.619952    0.576812    0.680060    11.00000    0.06463    0.06477 =
         0.07086    0.00654    0.00872    0.02312
AFIX  43
H126  2    0.643803    0.594091    0.695534    11.00000   -1.20000
AFIX   0
C127  1    0.816747    0.780945    0.557539    11.00000    0.07196    0.05506 =
         0.08263    0.00813    0.00352    0.02352
C183  1    0.802548    0.721468    0.483445    11.00000    0.06520    0.09311 =
         0.05130    0.01032   -0.00756    0.04125
AFIX  43
H183  2    0.776217    0.705402    0.469050    11.00000   -1.20000
AFIX   0
C159  1    1.106699    0.711788    0.247992    11.00000    0.06442    0.06047 =
         0.08415    0.01342    0.01410    0.02983
AFIX  43
H159  2    1.105849    0.681716    0.255246    11.00000   -1.20000
AFIX   0
C167  1    0.409608    0.306781    0.626869    11.00000    0.07248    0.05989 =
         0.11399   -0.00725    0.04524    0.00343
AFIX  23
H16A  2    0.421632    0.283832    0.634657    11.00000   -1.20000
H16B  2    0.374444    0.285011    0.619020    11.00000   -1.20000
AFIX   0
C149  1    0.907330    0.737895    0.436339    11.00000    0.07302    0.12493 =
         0.05091    0.03202    0.01670    0.06233

O132  5    1.029720    0.868208    0.570522    11.00000    0.12556    0.11994 =
         0.24038   -0.05957    0.00288    0.04848
C133  1    0.749572    0.562871    0.503964    11.00000    0.06957    0.10335 =
         0.03625    0.01394   -0.00643    0.03887
AFIX  43
H133  2    0.754975    0.555564    0.523617    11.00000   -1.20000
AFIX   0
C145  1    0.823653    0.787549    0.610887    11.00000    0.07524    0.07406 =
         0.05865    0.00086    0.00085    0.03189
AFIX  43
H145  2    0.839582    0.785367    0.628517    11.00000   -1.20000
AFIX   0
C128  1    0.942814    0.725311    0.425577    11.00000    0.10119    0.10011 =
         0.06457    0.03561   -0.00169    0.05361
AFIX  43
H128  2    0.937751    0.691840    0.428721    11.00000   -1.20000
AFIX   0
C193  1    0.545667    0.602394    0.621297    11.00000    0.09686    0.05842 =
         0.08500    0.00848    0.01041    0.03559
C141  1    0.408277    0.340021    0.651855    11.00000    0.09805    0.06563 =
         0.08597   -0.00042    0.03546    0.02675
AFIX  23
H14C  2    0.391693    0.359380    0.644771    11.00000   -1.20000
H14D  2    0.387416    0.317689    0.668337    11.00000   -1.20000
AFIX   0
C162  1    0.859643    0.700213    0.452176    11.00000    0.05609    0.09944 =
         0.05054    0.03116    0.01086    0.02795
C129  1    0.958775    0.823313    0.415913    11.00000    0.05935    0.07420 =
         0.06041    0.01789    0.00992    0.02743
AFIX  43
H129  2    0.964308    0.857082    0.413362    11.00000   -1.20000
AFIX   0
C135  1    1.261868    1.009473    0.247587    11.00000    0.06498    0.07968 =
         0.05687   -0.00632    0.00702    0.02183
AFIX  23
H13A  2    1.272258    1.043527    0.238909    11.00000   -1.20000
H13B  2    1.289899    1.013046    0.260634    11.00000   -1.20000
AFIX   0
C169  1    0.461632    0.377321    0.662907    11.00000    0.08881    0.06010 =
         0.08673    0.00405    0.03262    0.02726
AFIX  23
H16C  2    0.459459    0.399938    0.678033    11.00000   -1.20000
H16D  2    0.476403    0.357925    0.672384    11.00000   -1.20000
AFIX   0
C156  1    0.985676    0.761436    0.410236    11.00000    0.06166    0.08878 =
         0.05830    0.02054    0.00937    0.03486
AFIX  43
H156  2    1.010498    0.752864    0.403716    11.00000   -1.20000
AFIX   0
C151  1    1.252479    0.970457    0.222759    11.00000    0.08357    0.06297 =
         0.09307    0.00589    0.03791    0.03186
AFIX  23
H15A  2    1.227129    0.969869    0.208576    11.00000   -1.20000
H15B  2    1.284978    0.981337    0.211979    11.00000   -1.20000
AFIX   0
C173  1    0.829033    0.653992    0.442690    11.00000    0.06514    0.09847 =
         0.06552    0.03176    0.00048    0.03729
C143  1    0.841693    0.781324    0.584871    11.00000    0.06864    0.06727 =
         0.06450    0.00615   -0.00784    0.02605
AFIX  43
H143  2    0.871006    0.777161    0.584519    11.00000   -1.20000
AFIX   0
C157  1    0.790800    0.601940    0.488313    11.00000    0.06047    0.11698 =
         0.04349    0.03391    0.00499    0.03798
AFIX  43
H157  2    0.823537    0.620549    0.497464    11.00000   -1.20000
AFIX   0
C175  1    0.761393    0.800469    0.586746    11.00000    0.12446    0.08623 =
         0.10521    0.00715   -0.00134    0.07445
AFIX  43
H175  2    0.733951    0.807569    0.587276    11.00000   -1.20000
AFIX   0
C148  1    1.078678    0.707408    0.222477    11.00000    0.06845    0.04709 =
         0.08220   -0.00026   -0.00078    0.03119
C170  1    1.070245    0.913097    0.348638    11.00000    0.06457    0.07964 =
         0.05631    0.01967    0.01287    0.03448
AFIX  43
H170  2    1.064574    0.934852    0.335870    11.00000   -1.20000
AFIX   0
C168  1    0.886495    0.746056    0.501129    11.00000    0.06846    0.10561 =
         0.07040    0.02178    0.00340    0.04163
AFIX  43
H168  2    0.918790    0.747888    0.498851    11.00000   -1.20000
AFIX   0
C185  1    0.917912    0.546371    0.252500    11.00000    0.08820    0.07241 =
         0.11576    0.01615    0.03528    0.03709
AFIX  23
H18A  2    0.893688    0.540207    0.236117    11.00000   -1.20000
H18B  2    0.917047    0.513513    0.256301    11.00000   -1.20000
AFIX   0
C144  1    1.158354    0.946050    0.325804    11.00000    0.06852    0.04925 =
         0.05563   -0.01173   -0.00274    0.01872
AFIX  23
H14E  2    1.158252    0.978484    0.322199    11.00000   -1.20000
H14F  2    1.192093    0.954805    0.334334    11.00000   -1.20000
AFIX   0
C160  1    0.693099    0.744268    0.679949    11.00000    0.08157    0.05993 =
         0.09754    0.01046    0.03092    0.03331
AFIX  13
H160  2    0.670731    0.759345    0.675650    11.00000   -1.20000
AFIX   0
C187  1    0.777864    0.794181    0.560382    11.00000    0.09837    0.07396 =
         0.08585    0.01024   -0.00956    0.03524
AFIX  43
H187  2    0.762912    0.798769    0.543003    11.00000   -1.20000
AFIX   0
C158  1    0.916147    0.786407    0.431445    11.00000    0.07933    0.11360 =
         0.05294    0.01894    0.01397    0.05503
AFIX  43
H158  2    0.892219    0.795466    0.438939    11.00000   -1.20000
AFIX   0
C134  1    0.734907    0.583469    0.447547    11.00000    0.08728    0.11634 =
         0.04291    0.01196   -0.01626    0.03799
AFIX  43
H134  2    0.729634    0.589361    0.427578    11.00000   -1.20000
AFIX   0
C166  1    1.080792    0.754390    0.214440    11.00000    0.05941    0.05180 =
         0.06331    0.00497    0.00929    0.02483
C171  1    0.657705    0.686192    0.687866    11.00000    0.08604    0.06505 =
         0.10535    0.01881    0.02087    0.03753
AFIX  13
H171  2    0.680603    0.672047    0.692944    11.00000   -1.20000
AFIX   0
C146  1    1.031648    0.881390    0.368297    11.00000    0.07406    0.07986 =
         0.08610    0.00622    0.02234    0.04468
AFIX  43
H146  2    1.001414    0.883862    0.369620    11.00000   -1.20000
AFIX   0
C163  1    0.667029    0.509603    0.740725    11.00000    0.08368    0.10330 =
         0.07030   -0.00245   -0.00736    0.04488
AFIX   3
H16E  2    0.659929    0.475383    0.734645    11.00000   -1.50000
H16F  2    0.651669    0.507383    0.760165    11.00000   -1.50000
H16G  2    0.704249    0.532803    0.741845    11.00000   -1.50000
AFIX   0
C153  1    0.852533    0.572808    0.386046    11.00000    0.12627    0.09992 =
         0.08954    0.05088    0.02135    0.07369
AFIX  43
H153  2    0.857025    0.543693    0.385719    11.00000   -1.20000
AFIX   0

C130  1    0.882156    0.884646    0.479273    11.00000    0.12437    0.10356 =
         0.08943    0.02064    0.01946    0.07141
AFIX  23
H13I  2    0.876231    0.850511    0.485454    11.00000   -1.20000
H13J  2    0.906148    0.896223    0.462314    11.00000   -1.20000
AFIX   0

O191  5    0.550378    0.642641    0.623733    11.00000    0.18128    0.10631 =
         0.20919    0.00355   -0.08171    0.07872
C131  1    0.912332    0.544037    0.306435    11.00000    0.11168    0.13073 =
         0.12610    0.04544    0.04341    0.08816
AFIX  43
H131  2    0.930639    0.525913    0.307675    11.00000   -1.20000
AFIX   0
C140  1    1.072150    0.600546    0.186971    11.00000    0.08479    0.08251 =
         0.09856    0.01034    0.03105    0.04157
AFIX  23
H14G  2    1.054087    0.599327    0.168447    11.00000   -1.20000
H14H  2    1.108291    0.628353    0.184835    11.00000   -1.20000
AFIX   0
C152  1    1.018554    0.508595    0.196279    11.00000    0.07834    0.05876 =
         0.18939    0.00303    0.02596    0.02728
AFIX  23
H15C  2    1.019843    0.476993    0.200662    11.00000   -1.20000
H15D  2    0.997206    0.502039    0.178396    11.00000   -1.20000
AFIX   0
C137  1    0.992757    0.520249    0.222603    11.00000    0.09757    0.04959 =
         0.17720    0.01478    0.05792    0.02633
AFIX  23
H13C  2    0.956684    0.492270    0.224701    11.00000   -1.20000
H13D  2    1.011189    0.522442    0.241146    11.00000   -1.20000
AFIX   0
C164  1    0.727770    0.773357    0.704569    11.00000    0.09168    0.06000 =
         0.09006   -0.01484   -0.00119    0.02419
AFIX  23
H16H  2    0.748948    0.809966    0.698961    11.00000   -1.20000
H16I  2    0.751149    0.759828    0.708711    11.00000   -1.20000
AFIX   0
C136  1    0.626629    0.682258    0.715784    11.00000    0.08818    0.08483 =
         0.10998    0.01951    0.03437    0.03571
AFIX  23
H13E  2    0.602997    0.695283    0.711142    11.00000   -1.20000
H13F  2    0.605435    0.645632    0.721352    11.00000   -1.20000
AFIX   0
C189  1    0.896420    0.558680    0.331503    11.00000    0.12955    0.17186 =
         0.10272    0.05591    0.04515    0.11763
AFIX  43
H189  2    0.905300    0.550385    0.350010    11.00000   -1.20000
AFIX   0
C147  1    1.212013    0.990456    0.265669    11.00000    0.07523    0.05027 =
         0.08600   -0.00498    0.02784    0.01655
AFIX  23
H14I  2    1.217302    1.015383    0.281477    11.00000   -1.20000
H14J  2    1.183859    0.986842    0.252717    11.00000   -1.20000
AFIX   0
C150  1    1.071606    0.551298    0.190098    11.00000    0.08674    0.06806 =
         0.18014   -0.01096    0.05233    0.03673
AFIX  23
H15E  2    1.094704    0.553959    0.206431    11.00000   -1.20000
H15F  2    1.084464    0.543889    0.171690    11.00000   -1.20000
AFIX   0
C177  1    0.482896    0.594967    0.587720    11.00000    0.17085    0.15806 =
         0.24641    0.11261   -0.05914    0.07257
AFIX 137
H17C  2    0.497073    0.607326    0.567982    11.00000   -1.50000
H17D  2    0.487205    0.623912    0.599800    11.00000   -1.50000
H17E  2    0.446272    0.569509    0.586096    11.00000   -1.50000
AFIX   0

C154  1    0.984218    0.872600    0.572238    11.00000    0.12078    0.12251 =
         0.21863   -0.05028   -0.04105    0.06499
AFIX  23
H15J  2    0.960172    0.848484    0.587150    11.00000   -1.20000
H15K  2    0.966544    0.864597    0.552891    11.00000   -1.20000
AFIX   0

C155  1    1.009179    0.790474    0.162224    11.00000    0.11185    0.11680 =
         0.13385    0.02289   -0.00040    0.06054
AFIX 137
H15G  2    1.033685    0.808642    0.146274    11.00000   -1.50000
H15H  2    0.990211    0.808280    0.166839    11.00000   -1.50000
H15I  2    0.985031    0.755230    0.155968    11.00000   -1.50000
AFIX   0
C138  1    0.695845    0.768625    0.732946    11.00000    0.10095    0.10958 =
         0.09158   -0.03218    0.00275    0.05263
AFIX  23
H13G  2    0.719608    0.786540    0.749537    11.00000   -1.20000
H13H  2    0.675360    0.785613    0.729398    11.00000   -1.20000
AFIX   0

C139  1    0.904727    0.919074    0.502460    11.00000    0.08671    0.14334 =
         0.10577    0.01139    0.00590    0.06396
AFIX  23
H13K  2    0.937079    0.920340    0.508304    11.00000   -1.20000
H13L  2    0.881352    0.907310    0.519702    11.00000   -1.20000
AFIX   0

C179  1    1.152107    0.765835    0.344782    11.00000    0.14858    0.13783 =
         0.09107    0.00524   -0.01836    0.08348
AFIX 137
H17F  2    1.189431    0.785366    0.347552    11.00000   -1.50000
H17G  2    1.139645    0.729249    0.348104    11.00000   -1.50000
H17H  2    1.135656    0.777848    0.358868    11.00000   -1.50000
AFIX   0

C195  1    1.069504    0.933146    0.608095    11.00000    0.11082    0.12738 =
         0.20020   -0.00781   -0.01714    0.06837
AFIX  23
H19E  2    1.085114    0.939984    0.628018    11.00000   -1.20000
H19F  2    1.095440    0.957772    0.594105    11.00000   -1.20000
AFIX   0

C161  1    0.659192    0.711445    0.741538    11.00000    0.15187    0.11097 =
         0.06335    0.00257    0.03402    0.07034
AFIX  23
H16J  2    0.679681    0.695754    0.748085    11.00000   -1.20000
H16K  2    0.636948    0.709673    0.758146    11.00000   -1.20000
AFIX   0

C165  1    1.054113    0.881781    0.599387    11.00000    0.12047    0.13428 =
         0.22938   -0.01639   -0.02394    0.06675
AFIX  23
H16L  2    1.029906    0.857737    0.614267    11.00000   -1.20000
H16M  2    1.084700    0.877504    0.599130    11.00000   -1.20000
AFIX   0
C181  1    1.001381    0.926325    0.580795    11.00000    0.14050    0.13310 =
         0.21857   -0.01155   -0.02570    0.06072
AFIX  23
H18C  2    1.025305    0.949717    0.565590    11.00000   -1.20000
H18D  2    0.971231    0.931307    0.581369    11.00000   -1.20000
AFIX   0
HKLF 4


REM  9120-hb-100k_auto_a.res in R3
REM wR2 = 0.2131, GooF = S = 1.052, Restrained GooF = 1.056 for all data
REM R1 = 0.0722 for 15874 Fo > 4sig(Fo) and 0.0789 for all 16963 data
REM 1175 parameters refined using 39 restraints

END

WGHT      0.1497     51.3520

REM Highest difference peak  0.561,  deepest hole -0.240,  1-sigma level  0.051
Q1    1   0.9883  0.4833  0.3053  11.00000  0.05    0.56
Q2    1   0.8832  0.9091  0.4604  11.00000  0.05    0.25
Q3    1   1.2018  0.7810  0.3005  11.00000  0.05    0.24
Q4    1   0.6249  0.4240  0.6193  11.00000  0.05    0.24
Q5    1   0.4875  0.4716  0.5728  11.00000  0.05    0.23
Q6    1   0.5901  0.6463  0.6080  11.00000  0.05    0.22
Q7    1   0.8677  0.9314  0.4882  11.00000  0.05    0.21
Q8    1   1.0000  1.0000  0.7821  10.33333  0.05    0.19
Q9    1   1.0000  1.0000  0.5943  10.33333  0.05    0.19
Q10   1   0.9398  0.8887  0.6549  11.00000  0.05    0.18
Q11   1   1.1434  0.6922  0.2883  11.00000  0.05    0.18
Q12   1   0.3350  0.6500  0.5044  11.00000  0.05    0.18
Q13   1   0.5119  0.3965  0.6394  11.00000  0.05    0.18
Q14   1   1.0030  0.9679  0.6021  11.00000  0.05    0.18
Q15   1   1.1302  0.7888  0.2361  11.00000  0.05    0.18
Q16   1   0.6530  0.7261  0.6029  11.00000  0.05    0.18
Q17   1   0.9107  0.7452  0.1020  11.00000  0.05    0.18
Q18   1   0.8672  0.8085  0.5339  11.00000  0.05    0.18
Q19   1   1.0777  0.9033  0.3603  11.00000  0.05    0.18
Q20   1   0.7504  0.7521  0.6744  11.00000  0.05    0.17
Q21   1   1.0314  0.5642  0.3097  11.00000  0.05    0.17
Q22   1   0.9421  0.5207  0.4253  11.00000  0.05    0.17
Q23   1   0.6272  0.7523  0.3510  11.00000  0.05    0.17
Q24   1   1.1820  0.7769  0.3703  11.00000  0.05    0.17
Q25   1   0.9722  0.5073  0.3481  11.00000  0.05    0.17
Q26   1   0.5051  0.5112  0.5969  11.00000  0.05    0.17
Q27   1   1.0546  0.9166  0.5759  11.00000  0.05    0.16
Q28   1   0.8116  0.5434  0.3076  11.00000  0.05    0.16
Q29   1   0.8353  0.9261  0.7118  11.00000  0.05    0.16
Q30   1   0.9570  0.4896  0.3299  11.00000  0.05    0.16
Q31   1   1.1372  0.6488  0.1576  11.00000  0.05    0.16
Q32   1   1.0597  0.8664  0.3907  11.00000  0.05    0.16
Q33   1   0.8613  0.9014  0.7002  11.00000  0.05    0.16
Q34   1   0.4923  0.4567  0.5591  11.00000  0.05    0.16
Q35   1   1.0078  0.5921  0.1948  11.00000  0.05    0.16
Q36   1   0.3541  0.5486  0.5704  11.00000  0.05    0.16
Q37   1   0.7936  0.8853  0.4307  11.00000  0.05    0.16
Q38   1   1.1214  0.7734  0.2303  11.00000  0.05    0.15
Q39   1   0.8237  0.7316  0.5010  11.00000  0.05    0.15
Q40   1   1.0050  0.7140  0.1427  11.00000  0.05    0.15
Q41   1   0.3333  0.6667  0.6092  10.33333  0.05    0.15
Q42   1   0.9516  0.8964  0.5789  11.00000  0.05    0.15
Q43   1   0.9780  0.5405  0.5662  11.00000  0.05    0.15
Q44   1   1.0222  0.6012  0.2259  11.00000  0.05    0.15
Q45   1   0.9347  0.9024  0.7461  11.00000  0.05    0.15
Q46   1   0.8123  0.9775  0.4816  11.00000  0.05    0.15
Q47   1   0.9976  0.7712  0.4331  11.00000  0.05    0.15
Q48   1   0.5974  0.7383  0.3414  11.00000  0.05    0.15
Q49   1   1.0650  0.8545  0.3802  11.00000  0.05    0.15
Q50   1   0.9782  0.9295  0.6075  11.00000  0.05    0.15
Q51   1   1.1005  0.9316  0.3592  11.00000  0.05    0.15
Q52   1   0.4904  0.4163  0.5874  11.00000  0.05    0.15
Q53   1   1.1942  0.7083  0.2899  11.00000  0.05    0.15
Q54   1   0.9434  0.9107  0.7569  11.00000  0.05    0.15
Q55   1   0.4523  0.7150  0.5010  11.00000  0.05    0.15
Q56   1   1.1553  0.7005  0.2759  11.00000  0.05    0.14
Q57   1   0.9801  0.4102  0.2327  11.00000  0.05    0.14
Q58   1   0.8196  0.5308  0.3118  11.00000  0.05    0.14
Q59   1   0.4843  0.3888  0.5826  11.00000  0.05    0.14
Q60   1   1.1537  0.9042  0.3249  11.00000  0.05    0.14
Q61   1   1.0315  0.6050  0.2910  11.00000  0.05    0.14
Q62   1   0.7649  0.7381  0.6809  11.00000  0.05    0.14
Q63   1   0.4630  0.5130  0.5921  11.00000  0.05    0.14
Q64   1   0.8269  0.6301  0.4359  11.00000  0.05    0.14
Q65   1   0.7818  0.4576  0.2939  11.00000  0.05    0.14
Q66   1   0.5057  0.4451  0.5447  11.00000  0.05    0.14
Q67   1   1.1789  0.8372  0.3105  11.00000  0.05    0.14
Q68   1   1.0739  0.8887  0.2873  11.00000  0.05    0.14
Q69   1   0.3826  0.6812  0.6200  11.00000  0.05    0.14
Q70   1   0.7414  0.8970  0.8068  11.00000  0.05    0.14
Q71   1   1.0392  0.6132  0.5715  11.00000  0.05    0.14
Q72   1   1.0348  0.7689  0.1761  11.00000  0.05    0.14
Q73   1   1.0728  0.8872  0.3676  11.00000  0.05    0.14
Q74   1   0.6412  0.7304  0.6074  11.00000  0.05    0.14
Q75   1   0.4224  0.7034  0.5001  11.00000  0.05    0.14
Q76   1   0.5452  0.5529  0.6125  11.00000  0.05    0.14
Q77   1   0.8844  0.5029  0.1627  11.00000  0.05    0.14
Q78   1   0.7010  0.6921  0.7120  11.00000  0.05    0.14
Q79   1   0.8127  0.8264  0.6219  11.00000  0.05    0.14
Q80   1   0.9441  0.5717  0.1531  11.00000  0.05    0.14
Q81   1   1.0121  0.5649  0.3693  11.00000  0.05    0.14
Q82   1   0.6100  0.4724  0.6963  11.00000  0.05    0.14
Q83   1   0.8214  0.9027  0.7189  11.00000  0.05    0.14
Q84   1   1.3465  1.0031  0.1695  11.00000  0.05    0.14
Q85   1   0.5403  0.5618  0.6238  11.00000  0.05    0.13
Q86   1   0.8730  0.5576  0.2936  11.00000  0.05    0.13
Q87   1   1.0286  0.7624  0.1641  11.00000  0.05    0.13
Q88   1   0.7675  0.8956  0.7180  11.00000  0.05    0.13
Q89   1   0.8045  0.8817  0.8081  11.00000  0.05    0.13
Q90   1   0.5735  0.7457  0.6481  11.00000  0.05    0.13
Q91   1   0.8133  0.6296  0.4227  11.00000  0.05    0.13
Q92   1   0.5842  0.5350  0.6420  11.00000  0.05    0.13
Q93   1   0.9968  0.5542  0.1907  11.00000  0.05    0.13
Q94   1   0.8759  0.7875  0.5180  11.00000  0.05    0.13
Q95   1   0.7663  0.4064  0.1957  11.00000  0.05    0.13
Q96   1   1.0635  0.7276  0.2153  11.00000  0.05    0.13
Q97   1   0.5532  0.4571  0.4981  11.00000  0.05    0.13
Q98   1   0.6403  0.7826  0.3273  11.00000  0.05    0.13
Q99   1   0.6402  0.4845  0.5023  11.00000  0.05    0.13
Q100  1   1.0138  0.7217  0.1866  11.00000  0.05    0.13
Q101  1   0.7698  0.9203  0.7130  11.00000  0.05    0.13
Q102  1   0.9333  0.7718  0.4470  11.00000  0.05    0.13
Q103  1   1.1893  0.8601  0.3160  11.00000  0.05    0.13
Q104  1   0.8694  0.7605  0.5132  11.00000  0.05    0.13
Q105  1   0.4279  0.6537  0.5510  11.00000  0.05    0.13
Q106  1   0.7546  0.5322  0.5087  11.00000  0.05    0.13
Q107  1   1.0043  0.5578  0.5482  11.00000  0.05    0.13
Q108  1   0.8918  0.5638  0.3029  11.00000  0.05    0.13
Q109  1   1.0344  0.8045  0.4100  11.00000  0.05    0.13
Q110  1   0.9590  0.7809  0.5222  11.00000  0.05    0.13
Q111  1   0.6347  0.3916  0.6310  11.00000  0.05    0.13
Q112  1   0.6446  0.7530  0.3586  11.00000  0.05    0.13
Q113  1   0.9004  0.6166  0.3603  11.00000  0.05    0.13
Q114  1   0.9351  0.7887  0.4099  11.00000  0.05    0.13
Q115  1   0.7430  0.5043  0.7393  11.00000  0.05    0.13
Q116  1   0.7655  0.6323  0.4607  11.00000  0.05    0.13
Q117  1   0.7957  0.8952  0.7116  11.00000  0.05    0.13
Q118  1   1.0749  0.7896  0.1981  11.00000  0.05    0.13
Q119  1   0.4894  0.3969  0.6288  11.00000  0.05    0.13
Q120  1   0.8723  0.8492  0.8082  11.00000  0.05    0.13
Q121  1   0.8448  0.7586  0.5247  11.00000  0.05    0.13
Q122  1   1.1095  0.6050  0.1993  11.00000  0.05    0.13
;
_shelx_res_checksum              35934
_shelx_hkl_file                  
;
   0   0 -45   31.48    1.45
   0   0 -42   20.35    1.80
   0   0 -42   22.42    1.30
   0   0 -39   24.28    1.90
   0   0 -39   20.16    1.29
   0   0 -39   21.33    1.27
   0   0 -36   55.09    2.01
   0   0 -36   58.10    2.03
   0   0 -33    2.23    0.76
   0   0 -33    2.29    0.73
   0   0 -30    7.18    0.73
   0   0 -30    8.62    0.86
   0   0 -30    9.13    0.83
   0   0 -27   28.04    1.02
   0   0 -27   30.22    1.23
   0   0 -27   28.59    1.16
   0   0 -27   30.76    1.24
   0   0 -24   56.38    2.56
   0   0 -24   55.59    1.56
   0   0 -24   57.84    1.72
   0   0 -24   56.50    2.24
   0   0 -24   56.66    1.66
   0   0 -24   58.23    1.74
   0   0 -21   18.84    0.75
   0   0 -21   17.65    1.37
   0   0 -21   20.71    0.87
   0   0 -21   17.56    0.81
   0   0 -21   19.33    1.29
   0   0 -21   18.27    0.88
   0   0 -21   16.16    0.92
   0   0 -18  193.59    4.97
   0   0 -18  187.10    4.06
   0   0 -18  180.73    4.11
   0   0 -18  195.34    4.55
   0   0 -18  191.72    4.09
   0   0 -18  173.05    4.17
   0   0 -18  190.01    4.15
   0   0 -18  183.61    5.31
   0   0 -15   36.28    1.51
   0   0 -15   32.92    1.01
   0   0 -15   34.55    1.07
   0   0 -15   34.00    1.32
   0   0 -15   34.70    0.98
   0   0 -15   33.51    1.03
   0   0 -15   32.53    1.05
   0   0 -15   33.47    1.69
   0   0 -12  351.67    7.36
   0   0 -12  356.10    7.35
   0   0 -12  353.97    8.22
   0   0  -9  113.96    2.42
   0   0  -9  109.92    2.54
   0   0  -9  106.63    2.40
   0   0  -9  111.94    3.04
   0   0  -6  127.26    2.66
   0   0  -6  123.00    2.64
   0   0  -6  129.52    2.76
   0   0  -6  132.84    3.12
   0   0  -3 1996.91   40.10
   0   0   3 2015.91   40.03
   0   0   3 1967.67   40.24
   0   0   6  119.15    2.70
   0   0   6  122.34    2.65
   0   0   6  121.83    3.06
   0   0   9  121.44    2.83
   0   0   9  121.76    2.76
   0   0   9  118.37    2.57
   0   0   9  120.82    3.36
   0   0  12  366.49    7.75
   0   0  12  370.14    7.69
   0   0  12  353.19    7.42
   0   0  12  354.33    8.55
   0   0  15   46.62    1.68
   0   0  15   47.94    1.57
   0   0  15   51.37    1.56
   0   0  15   47.94    2.30
   0   0  15   49.78    1.30
   0   0  18  194.61    4.76
   0   0  18  189.10    4.64
   0   0  18  194.67    4.62
   0   0  18  190.47    4.22
   0   0  21   19.21    1.04
   0   0  21   16.55    0.99
   0   0  21   15.41    0.73
   0   0  21   17.90    0.84
   0   0  21   18.36    1.04
   0   0  21   17.54    0.53
   0   0  24   54.66    1.54
   0   0  24   55.96    1.68
   0   0  24   55.93    1.89
   0   0  27   30.60    1.16
   0   0  27   30.19    1.12
   0   0  27   34.92    1.58
   0   0  27   31.28    1.28
   0   0  27   27.60    3.49
   0   0  30    4.67    0.62
   0   0  30    4.45    0.70
   0   0  30    2.50    2.47
   0   0  30    5.02    1.04
   0   0  33    1.39    0.75
   0   0  33    1.45    0.58
   0   0  33    0.72    1.04
   0   0  36   53.80    1.84
   0   0  36   57.65    2.06
   0   0  39   18.83    1.34
   0   0  39   18.55    1.86
   0   0  42   25.45    1.63
   0   0  45   29.86    1.90
   0   1 -43    0.17    0.66
  -1   0 -43    0.74    0.68
   0   1 -43    0.51    0.64
   1  -1 -43    0.68    0.66
   1  -1 -40    7.99    1.54
  -1   0 -40    6.83    1.46
   0   1 -40    6.44    0.96
   1  -1 -40    5.08    0.88
  -1   0 -40    7.81    0.94
   0   1 -40    7.71    0.94
   1  -1 -37    1.90    1.34
   0   1 -37    1.54    0.82
   1  -1 -37    1.33    0.81
  -1   0 -37    1.56    0.73
   1  -1 -37    2.21    0.77
   0   1 -37    1.27    0.75
   0   1 -34   28.83    1.36
   1  -1 -34   29.72    1.38
   0   1 -34   27.55    1.34
   1  -1 -34   32.15    1.41
  -1   0 -34   30.39    1.41
   1  -1 -31   11.66    0.83
   1  -1 -31   13.30    0.96
   0   1 -31   12.62    0.97
   0   1 -31   10.77    0.83
   0   1 -31   12.50    0.93
  -1   0 -31   11.78    0.92
   1  -1 -31   11.23    0.91
   1  -1 -28    7.57    0.54
   0   1 -28    8.14    0.62
   0   1 -28    8.70    0.81
  -1   0 -28    8.71    0.75
   1  -1 -28    8.22    0.75
   0   1 -28    8.52    0.71
   1  -1 -28    8.94    0.79
  -1   0 -28    8.68    0.81
   1  -1 -28    8.36    0.78
   0   1 -28    8.83    0.81
  -1   0 -25   23.32    0.84
  -1   0 -25   22.55    1.73
   1  -1 -25   20.70    0.83
   0   1 -25   22.35    0.91
   0   1 -25   21.97    1.04
  -1   0 -25   23.03    1.58
   1  -1 -25   22.94    1.04
   1  -1 -25   20.85    0.95
  -1   0 -25   22.29    0.96
   0   1 -25   22.02    0.95
   1  -1 -25   20.31    1.09
   0   1 -25   23.17    1.04
   1  -1 -25   23.09    1.04
  -1   0 -25   23.57    1.05
   0   1 -22   43.11    2.00
   0   1 -22   43.47    1.30
   1  -1 -22   39.98    2.07
  -1   0 -22   41.65    2.14
   1  -1 -22   40.46    1.21
  -1   0 -22   42.15    1.22
   0   1 -22   43.20    1.38
   1  -1 -22   42.18    1.35
   1  -1 -22   40.41    1.78
  -1   0 -22   41.13    1.84
   0   1 -22   42.83    1.30
   1  -1 -22   41.80    1.30
   0   1 -22   41.63    1.24
  -1   0 -22   39.30    1.31
  -1   0 -22   43.17    1.38
   1  -1 -22   42.73    1.38
   1  -1 -22   37.26    1.41
   0   1 -22   43.70    1.39
  -1   0 -22   38.54    1.45
   0   1 -19   84.08    2.69
  -1   0 -19   80.00    2.82
   0   1 -19   82.12    1.83
   1  -1 -19   75.51    2.75
   0   1 -19   80.83    1.99
  -1   0 -19   78.40    1.92
   1  -1 -19   77.53    1.90
   1  -1 -19   77.42    1.98
   1  -1 -19   77.59    2.10
   1  -1 -19   79.32    2.01
   0   1 -19   72.35    1.93
   0   1 -19   79.43    2.01
   1  -1 -19   73.59    2.36
   0   1 -19   82.16    1.95
   0   1 -19   80.86    2.44
  -1   0 -19   77.59    1.97
  -1   0 -19   82.10    2.46
  -1   0 -19   73.73    3.07
  -1   0 -19   72.83    2.08
   1  -1 -19   76.92    2.02
   0   1 -19   80.47    2.03
   0   1 -19   81.00    3.06
  -1   0 -19   80.75    2.06
   1  -1 -19   78.43    2.07
   1  -1 -16   27.96    0.84
  -1   0 -16   31.09    1.48
   1  -1 -16   27.62    1.42
   0   1 -16   27.45    0.89
   1  -1 -16   30.38    1.22
  -1   0 -16   30.59    1.35
   1  -1 -16   27.97    0.99
   1  -1 -16   27.96    0.88
   0   1 -16   28.51    1.26
  -1   0 -16   30.65    1.27
   1  -1 -16   27.57    0.91
   0   1 -16   29.65    0.88
  -1   0 -16   28.39    0.89
  -1   0 -16   27.46    0.98
   1  -1 -16   26.47    0.90
   0   1 -16   28.81    0.95
   0   1 -16   25.21    0.93
   1  -1 -16   26.98    0.95
  -1   0 -16   28.79    0.96
  -1   0 -16   26.97    1.63
   0   1 -16   27.18    1.58
   1  -1 -13  164.21    3.56
   1  -1 -13  174.24    4.16
   0   1 -13  166.85    3.83
   1  -1 -13  162.90    3.76
   0   1 -13  154.93    3.69
   1  -1 -13  166.35    3.57
   1  -1 -13  159.46    3.50
  -1   0 -13  159.03    3.88
  -1   0 -13  155.90    3.51
  -1   0 -13  162.36    3.81
  -1   0 -13  162.31    3.49
   1  -1 -13  172.14    3.50
   0   1 -13  162.76    3.54
  -1   0 -13  155.09    3.56
   1  -1 -13  162.89    3.52
  -1   0 -13  154.44    3.54
  -1   0 -13  151.16    4.41
   0   1 -13  162.42    4.43
   1  -1 -10  359.65    7.46
   1  -1 -10  364.05    7.90
   1  -1 -10  357.30    7.66
   0   1 -10  366.27    7.60
  -1   0 -10  358.85    7.41
  -1   0 -10  359.94    8.27
   0   1 -10  369.89    8.18
   1  -1  -7  186.99    3.97
   0   1  -7  170.94    3.77
   1  -1  -7  178.51    3.65
   0   1  -7  174.37    3.73
   1  -1  -7  176.31    3.81
  -1   0  -7  167.78    3.60
  -1   0  -7  165.94    4.19
   0   1  -7  172.63    4.11
   0   1  -4   19.40    0.54
   0   1  -4   19.86    0.55
   0   1  -4   20.07    0.72
   1  -1  -1  259.46    5.29
  -1   0  -1  260.05    5.33
   1  -1   2   12.87    0.40
   0   1   2   11.84    0.47
   0   1   2   12.60    0.48
  -1   0   2   13.12    0.41
  -1   0   2   12.73    0.59
   0   1   2   13.67    0.44
   0   1   2   13.59    0.45
   1  -1   5    4.26    0.31
  -1   0   5    5.02    0.23
   0   1   5    4.57    0.40
  -1   0   5    4.33    0.28
   1  -1   5    4.18    0.20
   0   1   5    4.41    0.43
   0   1   5    4.87    0.38
  -1   0   5    5.01    0.67
   0   1   8   59.13    1.78
  -1   0   8   62.81    1.52
   1  -1   8   63.70    1.64
  -1   0   8   61.96    1.61
   1  -1   8   60.33    1.46
   0   1   8   66.20    1.59
   1  -1   8   56.53    1.39
   0   1   8   62.89    2.03
   1  -1  11  178.35    4.01
   1  -1  11  166.76    3.85
   0   1  11  173.65    4.19
  -1   0  11  159.31    3.85
   1  -1  11  183.67    3.84
  -1   0  11  165.13    3.96
   0   1  11  176.32    3.93
   0   1  11  188.16    4.75
   1  -1  11  172.19    3.69
  -1   0  14   22.31    0.95
   0   1  14   20.09    0.87
   1  -1  14   20.78    0.82
   1  -1  14   19.06    0.91
  -1   0  14   20.58    0.84
   0   1  14   18.36    0.91
   0   1  14   18.60    1.05
   1  -1  14   19.78    0.84
   1  -1  14   17.02    0.63
  -1   0  14   19.41    0.69
   0   1  14   18.98    1.46
   1  -1  14   19.81    0.72
   1  -1  14   19.48    0.82
   0   1  14   17.97    0.64
   1  -1  17    5.73    0.51
   0   1  17    5.28    0.53
  -1   0  17    5.76    0.59
   1  -1  17    5.20    0.62
   1  -1  17    5.70    0.56
   0   1  17    5.64    0.61
  -1   0  17    5.88    0.54
   0   1  17    5.51    0.73
   1  -1  17    5.41    0.42
   0   1  17    5.99    0.89
  -1   0  17    5.36    0.45
   0   1  17    4.79    0.42
   1  -1  17    6.00    0.64
   1  -1  17    5.86    0.49
   0   1  20  102.46    2.87
   1  -1  20  105.02    2.78
  -1   0  20  107.16    2.97
  -1   0  20   99.67    3.11
   1  -1  20   95.28    2.86
   0   1  20  102.46    2.98
  -1   0  20   96.38    2.74
   0   1  20  100.20    2.91
  -1   0  20   96.21    2.31
   1  -1  20   97.87    2.36
   0   1  20   93.93    2.27
  -1   0  20  105.15    2.49
   1  -1  20  108.29    2.70
   1  -1  20  105.06    2.52
   0   1  20  109.16    2.67
   0   1  20  100.32    2.43
   0   1  20  101.13    3.42
  -1   0  20   99.80    2.20
   0   1  23   12.35    0.96
   1  -1  23   13.67    0.97
  -1   0  23   13.41    0.69
   1  -1  23   14.57    0.74
   0   1  23   15.35    0.78
   0   1  23   17.48    1.07
   1  -1  23   16.68    1.07
   1  -1  23   15.12    2.59
   1  -1  23   13.82    0.56
  -1   0  23   14.72    0.98
   1  -1  23   14.56    0.84
  -1   0  23   11.45    2.58
  -1   0  23   14.38    0.81
   0   1  26   10.40    0.68
  -1   0  26   11.89    0.68
  -1   0  26   12.09    0.77
   1  -1  26   12.01    0.72
   1  -1  26   10.74    0.78
   1  -1  26   11.39    1.08
   0   1  26   12.26    2.75
  -1   0  26   12.65    2.86
   1  -1  26   10.86    2.64
  -1   0  26   13.05    1.05
   0   1  26   12.36    1.04
   0   1  26   11.49    0.74
  -1   0  26   11.42    0.80
  -1   0  29   20.82    0.93
  -1   0  29   22.73    1.05
   1  -1  29   21.66    0.97
   0   1  29   20.48    0.97
   1  -1  29   22.38    1.07
   0   1  29   18.53    1.01
   1  -1  29   20.93    1.42
  -1   0  29   23.74    1.43
  -1   0  29   20.72    3.45
  -1   0  29   19.67    1.09
   0   1  29   23.26    1.39
   0   1  29   19.75    3.54
   1  -1  29   21.28    3.40
   1  -1  32    1.53    0.72
   0   1  32    1.59    0.72
  -1   0  32    1.25    0.69
  -1   0  32    1.29    0.52
   1  -1  32    1.15    0.60
   0   1  32    1.37    0.57
   1  -1  32    1.97    1.07
  -1   0  32    2.53    1.03
   0   1  32    2.05    1.01
  -1   0  35    4.81    0.71
   1  -1  35    6.24    0.90
   0   1  35    4.67    0.88
   0   1  35    4.67    0.72
  -1   0  35    7.19    0.90
   1  -1  35    5.05    0.77
  -1   0  35    6.48    1.29
   1  -1  35    6.36    1.32
   0   1  35    4.86    1.29
  -1   0  38   11.71    1.14
   1  -1  38    9.84    1.12
   0   1  38    9.54    1.10
   1  -1  38   10.32    0.95
   0   1  38   10.78    0.92
   1  -1  38   11.13    1.64
   0   1  38   11.22    1.55
  -1   0  38    9.79    1.48
   1  -1  41   14.98    1.37
   0   1  41   15.69    1.33
  -1   0  41   14.44    1.35
  -1   0  41   18.86    1.90
   0   1  44    2.63    1.14
   1  -1  44    2.14    1.12
  -1   0  44    3.82    1.21
   1   0 -44    2.45    0.78
   0  -1 -44    1.59    0.69
  -1   1 -44    2.94    0.73
   1   0 -44    2.17    0.71
  -1   1 -41   15.60    1.69
   0  -1 -41   15.89    1.70
   1   0 -41   13.36    1.10
   0  -1 -41   14.35    1.13
   1   0 -41   13.98    1.09
  -1   1 -41   15.19    1.11
  -1   1 -38    9.06    1.02
   1   0 -38    9.43    1.03
   0  -1 -38   11.56    1.04
  -1   1 -38   11.42    1.01
   1   0 -38   10.99    0.96
  -1   1 -35    5.32    0.86
   1   0 -35    3.89    0.81
   1   0 -35    5.36    0.83
   0  -1 -35    4.62    0.83
  -1   1 -35    3.81    0.80
   1   0 -32    1.68    0.60
   1   0 -32    2.31    0.74
   0  -1 -32    1.56    0.64
  -1   1 -32    1.98    0.70
   1   0 -32    2.07    0.68
  -1   1 -32    2.00    0.66
   0  -1 -32    2.14    0.69
   1   0 -29   20.62    0.90
  -1   1 -29   21.26    0.91
   0  -1 -29   20.73    1.05
  -1   1 -29   22.76    1.14
   1   0 -29   21.22    1.02
   1   0 -29   21.22    1.09
  -1   1 -29   20.52    1.02
   1   0 -29   22.65    1.11
  -1   1 -29   23.72    1.17
   0  -1 -29   23.99    1.15
  -1   1 -26   11.23    0.65
   0  -1 -26   11.10    0.59
   1   0 -26   11.54    0.66
  -1   1 -26   11.15    0.74
  -1   1 -26   10.97    0.80
   1   0 -26   10.94    0.81
   0  -1 -26   10.73    0.76
   0  -1 -26   11.12    1.29
   1   0 -26   10.82    0.75
   1   0 -26   13.01    0.81
  -1   1 -26   11.94    0.81
   0  -1 -26   12.43    0.81
   0  -1 -26   10.01    0.92
  -1   1 -23   14.95    0.71
   0  -1 -23   12.79    1.38
  -1   1 -23   15.47    1.36
   1   0 -23   11.64    1.21
   1   0 -23   13.99    0.70
   0  -1 -23   15.21    0.65
   1   0 -23   13.55    0.81
   0  -1 -23   14.86    0.78
  -1   1 -23   13.89    0.83
  -1   1 -23   14.16    1.28
   1   0 -23   14.91    0.77
   0  -1 -23   16.66    1.32
  -1   1 -23   15.23    0.77
   1   0 -23   14.26    0.83
   0  -1 -23   15.04    0.84
   0  -1 -23   15.08    0.95
  -1   1 -23   15.05    0.86
  -1   1 -20  105.67    2.53
  -1   1 -20  109.56    3.43
   1   0 -20  105.55    3.34
   1   0 -20  110.47    2.37
   0  -1 -20  100.65    3.51
   1   0 -20  109.27    2.54
   0  -1 -20  107.28    2.46
   1   0 -20  109.65    3.03
   0  -1 -20  108.06    2.56
   1   0 -20  102.99    2.45
  -1   1 -20  104.63    2.54
  -1   1 -20  106.31    3.08
   1   0 -20  106.34    2.52
   0  -1 -20  102.74    3.01
  -1   1 -20  102.77    2.57
   1   0 -20  107.62    2.59
   1   0 -20  106.73    3.74
  -1   1 -20  109.89    2.64
   1   0 -20   96.27    2.60
  -1   1 -20  103.69    3.78
   0  -1 -20  108.70    2.63
   0  -1 -20  101.97    2.68
   1   0 -20  108.33    2.61
   0  -1 -17    6.71    0.40
   1   0 -17    6.34    0.77
   0  -1 -17    6.27    0.86
  -1   1 -17    6.79    0.48
   1   0 -17    6.62    0.45
   1   0 -17    6.67    0.52
   1   0 -17    5.95    0.75
   0  -1 -17    6.19    0.49
  -1   1 -17    7.26    0.47
  -1   1 -17    7.78    0.86
   1   0 -17    7.04    0.46
   0  -1 -17    7.26    0.80
   0  -1 -17    6.16    0.59
   1   0 -17    6.04    0.92
  -1   1 -17    5.74    0.57
  -1   1 -17    7.61    0.55
   0  -1 -17    5.76    0.59
   1   0 -17    7.05    0.51
  -1   1 -17    7.92    1.03
   0  -1 -17    6.96    0.52
   1   0 -17    5.70    0.52
   0  -1 -14   15.01    1.06
   1   0 -14   18.65    0.99
   1   0 -14   15.98    0.63
   0  -1 -14   15.33    0.89
   1   0 -14   16.17    0.77
   1   0 -14   16.78    0.61
  -1   1 -14   14.50    0.59
   0  -1 -14   15.16    0.61
   0  -1 -14   15.07    0.68
   0  -1 -14   16.02    0.93
  -1   1 -14   14.96    0.63
   1   0 -14   17.40    0.90
  -1   1 -14   15.98    0.92
  -1   1 -14   14.88    0.68
   0  -1 -14   15.53    0.65
   1   0 -14   16.72    0.65
   0  -1 -14   14.94    0.66
   1   0 -14   16.71    0.65
   1   0 -14   16.03    1.15
  -1   1 -14   15.35    0.67
  -1   1 -14   15.40    1.18
   0  -1 -11  193.46    4.39
   1   0 -11  161.14    3.74
   1   0 -11  171.89    4.09
   1   0 -11  170.92    3.96
  -1   1 -11  184.62    3.74
  -1   1 -11  190.99    4.66
   1   0 -11  165.93    4.41
   1   0  -8   73.10    1.62
  -1   1  -8   68.71    1.63
   1   0  -8   70.00    1.77
  -1   1  -8   68.87    1.57
   1   0  -8   70.14    2.08
  -1   1  -8   69.04    2.18
  -1   1  -5    4.12    0.19
   1   0  -5    5.57    0.42
  -1   1  -5    5.41    0.49
   1   0  -2   16.35    0.68
   1   0   1  274.41    5.59
  -1   1   4   20.17    0.64
   0  -1   4   20.57    0.57
   1   0   4   19.68    0.58
  -1   1   4   22.07    0.62
  -1   1   4   20.11    0.73
   0  -1   7  185.50    4.00
   1   0   7  191.55    4.14
   1   0   7  177.30    4.02
  -1   1   7  194.44    4.08
   0  -1   7  193.13    4.02
   1   0   7  195.43    3.96
   1   0   7  175.80    3.90
  -1   1   7  199.47    4.44
   0  -1   7  181.82    3.87
   1   0  10  395.01    8.42
   0  -1  10  397.28    8.27
   1   0  10  396.91    8.31
   1   0  10  403.50    8.20
   0  -1  10  405.54    8.27
  -1   1  10  398.59    8.33
  -1   1  10  389.27    8.91
   1   0  10  376.87    8.01
   1   0  10  399.84    8.11
   0  -1  10  384.99    8.05
   1   0  13  154.90    3.73
   0  -1  13  154.02    3.59
   1   0  13  144.66    3.60
  -1   1  13  151.82    3.62
   1   0  13  153.91    3.52
   0  -1  13  156.82    3.60
  -1   1  13  160.09    3.69
   1   0  13  146.49    3.29
   1   0  13  152.69    3.42
   0  -1  13  152.58    3.34
  -1   1  13  161.23    4.45
  -1   1  16   31.21    1.23
   1   0  16   32.86    1.14
   0  -1  16   31.21    1.18
  -1   1  16   29.66    1.18
   0  -1  16   31.08    1.18
   1   0  16   31.41    1.19
   1   0  16   30.49    1.26
   0  -1  16   30.51    0.88
  -1   1  16   29.27    0.92
   1   0  16   33.08    1.13
   0  -1  16   31.26    0.99
  -1   1  16   28.64    1.85
   0  -1  16   28.34    0.74
   1   0  16   30.98    0.94
   1   0  19   80.72    2.28
   0  -1  19   80.21    2.35
  -1   1  19   83.10    2.45
   1   0  19   78.24    2.24
   0  -1  19   78.72    2.38
  -1   1  19   75.99    2.31
   1   0  19   74.30    2.40
   0  -1  19   81.48    2.34
  -1   1  19   79.09    2.68
   0  -1  19   80.56    1.90
   1   0  19   77.60    1.81
   1   0  19   84.94    2.20
   1   0  19   76.84    1.98
  -1   1  19   79.68    3.42
   0  -1  19   76.62    4.32
   0  -1  19   76.00    1.73
   0  -1  19   82.07    2.06
  -1   1  19   75.73    1.96
  -1   1  19   79.09    2.82
  -1   1  22   42.70    1.71
   0  -1  22   41.04    1.59
  -1   1  22   39.44    1.58
   1   0  22   38.44    1.65
   0  -1  22   42.79    1.23
   1   0  22   38.02    1.22
   0  -1  22   39.44    1.26
  -1   1  22   40.55    1.30
   0  -1  22   40.01    3.63
   1   0  22   40.22    1.31
   0  -1  22   41.92    1.37
   1   0  22   43.79    1.57
   0  -1  22   44.78    1.55
  -1   1  22   40.80    2.12
   0  -1  25   24.74    1.00
  -1   1  25   21.68    0.89
   1   0  25   22.66    0.92
   0  -1  25   23.53    0.91
   1   0  25   20.31    3.17
  -1   1  25   23.26    1.02
   1   0  25   26.43    1.36
  -1   1  25   24.87    1.27
   0  -1  25   24.34    1.31
   0  -1  25   22.93    1.07
   0  -1  25   23.59    3.09
   1   0  25   21.97    0.78
   1   0  25   23.53    1.04
   1   0  28    7.60    0.76
   0  -1  28    8.23    0.74
  -1   1  28    7.22    0.70
   0  -1  28    7.60    0.66
   1   0  28    7.61    0.66
  -1   1  28    7.98    0.64
  -1   1  28    9.39    1.03
  -1   1  28   10.04    2.99
   1   0  28    7.81    2.64
  -1   1  28    8.42    0.74
   1   0  28    8.08    1.08
   0  -1  28    7.08    2.72
   0  -1  28    8.64    1.05
  -1   1  31   11.53    0.85
   1   0  31    9.84    0.75
   0  -1  31   10.84    0.91
   0  -1  31   11.31    0.78
  -1   1  31   10.41    0.74
   1   0  31   10.43    0.86
   0  -1  31    6.84    2.75
   0  -1  31   11.11    1.22
  -1   1  31   11.93    1.23
   1   0  31    6.06    2.91
  -1   1  31    6.02    2.95
   1   0  31    9.02    1.17
  -1   1  34   30.42    1.37
   1   0  34   29.89    1.41
  -1   1  34   28.04    1.22
   1   0  34   28.21    1.24
   0  -1  34   29.39    1.26
   0  -1  34   29.87    1.42
   0  -1  34   27.99    1.81
   1   0  34   30.75    1.91
  -1   1  34   32.64    1.88
  -1   1  37    2.31    0.88
   1   0  37    1.65    0.68
   0  -1  37    1.64    0.87
   1   0  37    2.67    0.92
  -1   1  37    2.45    1.25
   0  -1  37    0.69    1.26
   1   0  37    3.55    1.38
   1   0  40    6.18    1.02
  -1   1  40    7.58    1.11
   0  -1  40    6.13    1.16
  -1   1  40    7.78    1.58
   0  -1  40    7.20    1.51
   0  -1  43    1.70    1.11
  -1   1  43   -0.61    1.02
   1   0  43    1.05    1.02
   1   1 -45   10.48    0.96
   1   1 -45   10.23    0.92
   1  -2 -45   10.07    0.94
  -2   1 -45    9.98    0.90
   1   1 -42    6.73    0.92
  -2   1 -42    8.29    0.92
   1  -2 -42    7.64    0.89
   1   1 -42    7.82    0.90
   1  -2 -39   13.76    1.69
   1   1 -39    9.22    1.02
  -2   1 -39   11.93    1.06
   1   1 -39   11.33    0.99
   1  -2 -39   10.97    1.02
   1  -2 -36    3.45    1.36
   1   1 -36    1.65    0.78
  -2   1 -36    2.74    0.81
   1   1 -36    3.15    0.77
   1  -2 -36    3.44    0.77
   1   1 -33    5.60    0.68
   1  -2 -33    5.10    0.79
   1   1 -33    7.26    0.86
  -2   1 -33    5.27    0.83
   1  -2 -33    4.68    0.79
   1   1 -33    5.36    0.80
   1   1 -30    7.47    0.62
   1   1 -30    7.42    0.71
   1   1 -30    7.55    0.78
   1  -2 -30    6.26    0.72
  -2   1 -30    7.49    0.82
   1  -2 -30    6.99    0.80
   1   1 -30    7.08    0.76
  -2   1 -27    2.06    0.40
   1   1 -27    2.24    0.51
   1   1 -27    1.97    0.60
   1  -2 -27    2.11    0.60
   1  -2 -27    1.06    0.97
  -2   1 -27    2.49    1.11
  -2   1 -27    1.92    0.54
   1   1 -27    2.30    0.54
   1  -2 -27    1.79    0.73
   1  -2 -27    2.47    0.64
   1   1 -27    1.83    0.60
  -2   1 -27    1.94    0.64
  -2   1 -24   20.61    1.61
   1   1 -24   20.30    0.88
  -2   1 -24   22.43    0.85
   1  -2 -24   18.29    0.73
   1   1 -24   21.75    0.90
  -2   1 -24   21.32    1.51
   1   1 -24   21.63    0.97
   1  -2 -24   17.71    0.90
   1  -2 -24   20.52    1.38
  -2   1 -24   20.05    0.89
   1  -2 -24   19.68    0.95
   1   1 -24   22.83    0.97
  -2   1 -24   22.41    1.01
   1  -2 -24   18.56    1.06
   1   1 -21   52.09    1.30
   1   1 -21   50.37    1.46
  -2   1 -21   56.21    2.37
   1   1 -21   52.24    2.06
  -2   1 -21   48.04    1.39
   1  -2 -21   49.09    1.32
   1  -2 -21   50.05    1.46
   1  -2 -21   48.08    1.62
   1   1 -21   51.77    1.43
   1   1 -21   49.87    1.40
   1  -2 -21   48.88    1.91
  -2   1 -21   47.48    1.42
   1   1 -21   50.64    1.50
  -2   1 -21   47.47    1.97
   1   1 -21   49.22    1.51
  -2   1 -21   51.22    1.55
   1  -2 -21   49.42    1.59
   1  -2 -21   48.79    1.49
  -2   1 -18   39.93    1.17
   1  -2 -18   38.75    1.08
   1  -2 -18   38.52    1.92
   1   1 -18   40.68    1.09
   1   1 -18   41.49    1.23
   1   1 -18   44.02    1.68
  -2   1 -18   42.14    1.27
   1   1 -18   41.34    1.23
  -2   1 -18   42.91    1.66
   1  -2 -18   42.06    1.32
   1   1 -18   41.12    1.19
   1  -2 -18   41.36    1.55
   1   1 -18   43.26    1.17
   1  -2 -18   42.26    1.22
   1   1 -18   40.34    1.44
  -2   1 -18   39.79    1.19
   1  -2 -18   42.67    1.30
  -2   1 -18   41.34    1.28
  -2   1 -18   37.50    1.32
   1   1 -18   41.31    2.04
  -2   1 -18   40.39    2.15
   1   1 -18   41.88    1.23
   1  -2 -18   40.83    1.23
   1   1 -15   24.24    0.85
   1   1 -15   26.44    1.16
   1  -2 -15   26.66    1.45
  -2   1 -15   26.86    0.94
   1   1 -15   23.84    0.85
   1   1 -15   25.33    1.03
  -2   1 -15   28.45    0.84
   1  -2 -15   27.03    0.92
  -2   1 -15   25.99    1.28
  -2   1 -15   27.54    0.87
  -2   1 -15   26.50    0.94
   1   1 -15   25.67    0.80
   1  -2 -15   27.26    0.85
   1  -2 -15   29.04    1.15
   1   1 -15   25.92    0.85
   1   1 -15   28.00    1.52
   1  -2 -15   26.20    0.88
  -2   1 -15   25.62    1.61
   1   1 -15   23.14    0.84
   1  -2 -15   26.65    0.89
  -2   1 -15   26.60    0.95
   1  -2 -12   18.81    1.17
   1  -2 -12   19.87    0.67
  -2   1 -12   19.98    1.05
  -2   1 -12   19.20    0.73
  -2   1 -12   18.19    0.68
   1  -2 -12   21.00    0.73
   1   1 -12   20.97    0.72
   1   1 -12   21.93    0.86
  -2   1 -12   18.31    1.30
  -2   1 -12   17.17    0.74
   1   1 -12   19.67    1.19
   1   1 -12   20.99    0.69
   1  -2 -12   17.24    0.67
   1  -2  -9 1027.18   20.84
   1   1  -9 1038.14   20.44
   1   1  -9  993.20   20.19
  -2   1  -9  995.20   20.18
  -2   1  -9  989.66   21.09
   1   1  -9 1003.32   20.82
   1   1  -6  790.07   15.85
   1   1  -6  808.83   15.90
  -2   1  -6  781.63   15.84
   1   1  -6  808.59   16.08
   1   1  -6  772.59   15.85
   1   1  -6  798.25   16.27
  -2   1  -3   17.88    0.59
   1   1  -3   15.64    0.83
  -2   1   0  193.38    3.95
   1  -2   0  183.00    4.10
   1   1   0  188.62    4.02
   1  -2   3 1084.42   21.28
  -2   1   3 1080.76   21.36
  -2   1   3  984.87   21.72
   1   1   3 1099.34   21.44
   1  -2   3  961.42   21.53
   1  -2   6  307.74    6.35
  -2   1   6  306.81    6.47
   1  -2   6  330.61    6.57
   1   1   6  320.00    6.64
  -2   1   6  322.71    6.60
  -2   1   6  315.30    6.79
   1  -2   6  308.58    6.39
  -2   1   6  281.45    7.24
   1   1   6  300.31    6.74
   1   1   9 2017.51   40.63
   1  -2   9 2072.59   40.53
   1   1   9 2200.07   40.51
  -2   1   9 2081.82   40.61
   1   1   9 2014.86   40.30
   1  -2   9 1973.91   40.29
  -2   1   9 1883.15   41.72
  -2   1   9 2031.48   41.03
   1   1   9 1956.18   40.81
   1   1   9 1951.97   40.19
   1   1  12  533.07   11.75
   1   1  12  546.26   11.73
   1  -2  12  566.13   11.63
  -2   1  12  542.97   11.50
   1   1  12  593.15   11.58
  -2   1  12  582.71   11.75
   1  -2  12  575.33   11.40
   1   1  12  518.29   11.22
  -2   1  12  582.28   12.40
   1   1  12  563.34   11.38
   1   1  12  532.02   12.00
  -2   1  12  506.51   13.10
   1  -2  12  566.15   11.35
   1   1  15   82.40    2.14
  -2   1  15   78.73    2.27
   1   1  15   79.03    2.32
   1   1  15   77.97    2.26
   1  -2  15   78.88    2.20
  -2   1  15   78.45    2.08
   1  -2  15   77.50    1.78
   1  -2  15   75.70    1.91
   1  -2  15   80.11    2.00
   1  -2  15   71.67    1.62
  -2   1  15   74.21    3.73
  -2   1  15   77.38    2.93
   1   1  15   75.85    2.57
   1   1  15   80.21    1.98
   1   1  15   76.55    1.80
  -2   1  18   93.69    2.65
   1   1  18   88.81    2.43
   1  -2  18   79.91    2.15
   1   1  18   84.14    2.48
   1   1  18   85.60    2.61
  -2   1  18   87.64    2.37
   1  -2  18   84.12    2.47
   1   1  18   80.78    1.97
   1  -2  18   83.72    2.06
   1  -2  18   88.33    2.04
   1  -2  18   87.89    2.20
   1  -2  18   89.35    2.31
  -2   1  18   94.22    3.54
   1   1  18   88.40    2.28
   1  -2  18   83.22    4.20
  -2   1  18   88.61    4.41
  -2   1  18   88.68    2.11
   1   1  18   85.38    2.07
   1   1  18   86.93    3.00
   1  -2  18   83.05    1.91
  -2   1  21   11.21    0.92
   1   1  21   12.27    0.83
  -2   1  21   11.45    1.20
   1   1  21   11.31    0.91
  -2   1  21   11.67    0.78
   1  -2  21    9.28    0.79
   1  -2  21   10.99    0.61
   1   1  21   11.02    0.51
   1  -2  21   10.55    0.70
   1   1  21   13.73    1.32
   1  -2  21   10.77    0.73
  -2   1  21   11.21    0.68
   1  -2  21    9.52    2.11
  -2   1  21   11.08    1.20
   1   1  21   11.71    0.91
   1   1  21   11.79    0.64
   1  -2  21    9.88    0.88
   1   1  24    4.08    0.69
   1   1  24    3.82    0.50
   1  -2  24    4.28    0.64
  -2   1  24    3.06    0.44
   1  -2  24    4.22    0.52
  -2   1  24    4.47    0.55
   1  -2  24    4.32    2.06
   1   1  24    4.26    0.55
   1   1  24    4.09    0.83
   1  -2  24    3.49    0.86
   1  -2  27   13.42    0.76
   1   1  27   12.00    0.73
   1  -2  27   14.01    0.90
  -2   1  27   13.45    0.72
  -2   1  27   14.24    0.82
   1   1  27   14.15    1.14
   1   1  27   11.87    0.60
   1  -2  27   14.06    1.19
  -2   1  27   13.39    0.84
   1  -2  27   14.08    2.85
  -2   1  27   14.70    1.09
  -2   1  30    7.88    0.67
   1  -2  30    7.75    0.72
   1   1  30    6.96    0.76
   1  -2  30    7.23    0.83
   1   1  30    7.39    0.71
  -2   1  30    7.98    0.75
   1  -2  30    8.32    1.17
  -2   1  30    7.17    1.01
   1   1  30    7.88    1.10
   1  -2  30    5.15    2.42
  -2   1  30    7.97    0.81
   1   1  30    8.24    3.09
  -2   1  33    2.54    0.73
   1  -2  33    3.60    0.81
   1   1  33    2.37    0.63
   1   1  33    1.95    0.73
   1  -2  33    2.55    0.67
  -2   1  33    2.41    0.58
  -2   1  33    2.44    1.02
   1  -2  33    2.18    1.09
   1   1  33    2.71    1.17
   1   1  36   23.27    1.32
   1  -2  36   25.11    1.23
  -2   1  36   26.12    1.33
   1  -2  36   24.11    1.43
   1   1  36   20.72    1.14
   1  -2  36   24.42    1.82
   1   1  36   24.57    1.91
  -2   1  36   23.78    1.82
   1   1  39    9.89    1.07
   1   1  39    8.77    0.94
  -2   1  39   11.50    1.21
   1  -2  39   11.99    1.30
  -2   1  39   11.07    1.58
   1  -2  42    9.00    1.34
   1   1  42    6.94    1.11
  -2   1  42    7.98    1.21
  -2   1  42   10.42    1.69
   1   1  42    8.14    1.50
   1  -2  45   -0.41    1.38
   1   1  45    1.58    1.11
  -2   1  45    2.76    2.10
   1   2 -43    1.88    0.71
  -3   1 -43    2.30    0.78
   2  -3 -43    2.98    0.79
   1   2 -43    2.67    0.73
  -3   1 -43    2.97    0.76
   2  -3 -40    5.87    1.49
   1   2 -40    3.89    1.37
   1   2 -40    3.95    0.87
  -3   1 -40    3.65    0.88
  -3   1 -40    4.72    0.87
   1   2 -40    4.83    0.79
   2  -3 -40    4.53    0.82
   2  -3 -37   72.29    2.86
  -3   1 -37   72.04    2.34
   1   2 -37   72.68    2.35
   2  -3 -37   74.58    2.33
  -3   1 -37   75.46    2.40
   1   2 -37   69.69    2.26
   2  -3 -34    6.94    1.40
   1   2 -34    4.76    0.62
  -3   1 -34    7.16    0.91
   1   2 -34    6.35    0.83
   2  -3 -34    5.52    0.83
   1   2 -34    5.79    0.80
   2  -3 -34    6.72    0.88
  -3   1 -34    6.41    0.84
   1   2 -31   15.50    0.88
   2  -3 -31   17.78    1.05
  -3   1 -31   17.81    1.10
   1   2 -31   17.87    1.07
   1   2 -31   15.41    0.88
   2  -3 -31   19.93    1.10
  -3   1 -31   17.93    1.10
   1   2 -31   17.65    1.03
   1   2 -28   36.58    1.33
  -3   1 -28   38.88    1.46
  -3   1 -28   38.46    2.14
   2  -3 -28   37.32    1.40
   1   2 -28   33.37    1.25
   1   2 -28   37.59    1.42
   1   2 -28   37.72    1.38
   2  -3 -28   33.68    1.49
   2  -3 -28   41.63    1.47
  -3   1 -28   39.01    1.49
   1   2 -25    3.59    0.54
  -3   1 -25    3.40    0.42
   1   2 -25    4.03    0.38
   2  -3 -25    2.44    0.89
   2  -3 -25    3.90    0.61
   1   2 -25    3.26    0.51
  -3   1 -25    4.27    1.20
   1   2 -25    4.61    0.47
  -3   1 -25    3.35    0.61
   1   2 -25    3.52    0.61
   2  -3 -25    4.70    0.63
   2  -3 -25    4.22    0.71
   1   2 -25    3.64    0.60
  -3   1 -25    3.37    0.64
   2  -3 -22   40.06    1.12
  -3   1 -22   36.73    1.16
   1   2 -22   38.12    1.74
   1   2 -22   39.17    1.30
  -3   1 -22   37.80    2.12
   1   2 -22   39.20    1.13
  -3   1 -22   37.76    1.30
   2  -3 -22   40.55    1.44
  -3   1 -22   38.74    1.27
   2  -3 -22   39.90    1.69
   1   2 -22   39.98    1.26
   1   2 -22   39.76    1.31
   2  -3 -22   39.86    1.31
   1   2 -22   38.90    1.21
  -3   1 -22   39.18    1.87
   2  -3 -22   41.39    1.41
  -3   1 -22   40.97    1.39
   2  -3 -22   41.22    1.33
   1   2 -22   39.62    1.31
   1   2 -19    4.24    0.52
   1   2 -19    4.49    0.40
   2  -3 -19    3.86    0.35
   1   2 -19    4.57    0.66
   2  -3 -19    3.06    0.77
  -3   1 -19    4.22    0.47
   1   2 -19    4.30    0.52
   2  -3 -19    2.84    0.50
   2  -3 -19    3.36    0.59
  -3   1 -19    4.42    1.03
   1   2 -19    4.01    0.43
  -3   1 -19    4.34    0.55
  -3   1 -19    3.71    0.57
   1   2 -19    4.05    0.42
   1   2 -19    3.87    0.51
   2  -3 -19    4.16    0.89
   2  -3 -19    4.44    0.58
   2  -3 -19    3.66    0.51
  -3   1 -19    4.17    1.02
  -3   1 -19    3.86    0.65
   1   2 -19    4.26    0.91
   1   2 -19    4.02    0.48
  -3   1 -16   71.24    1.88
  -3   1 -16   72.29    1.86
   1   2 -16   68.36    1.81
   2  -3 -16   71.27    2.05
   1   2 -16   66.76    1.76
   1   2 -16   70.67    2.04
   2  -3 -16   68.79    1.76
   1   2 -16   74.79    1.70
  -3   1 -16   68.37    1.85
  -3   1 -16   73.11    1.80
   1   2 -16   64.84    1.78
  -3   1 -16   73.41    1.77
  -3   1 -16   77.37    2.34
   2  -3 -16   73.48    1.85
   2  -3 -16   69.57    1.79
   2  -3 -16   69.11    2.59
   1   2 -16   70.99    1.78
   2  -3 -16   69.21    1.78
  -3   1 -16   68.07    1.88
   1   2 -16   68.10    2.59
  -3   1 -16   69.80    2.84
  -3   1 -13   83.13    2.20
   1   2 -13   77.70    1.96
  -3   1 -13   84.01    1.99
  -3   1 -13   81.38    2.03
  -3   1 -13   79.93    2.37
  -3   1 -13   76.92    1.99
  -3   1 -13   83.71    1.93
  -3   1 -13   83.05    1.92
   1   2 -13   81.23    2.18
   2  -3 -13   83.12    1.98
  -3   1 -13   72.86    1.99
   1   2 -13   78.20    2.61
   2  -3 -13   85.61    2.69
   2  -3 -13   83.89    1.92
  -3   1 -13   78.71    2.91
   1   2 -13   83.31    1.93
   1   2 -10  207.23    4.51
   1   2 -10  201.97    4.39
  -3   1 -10  211.65    4.38
   1   2 -10  213.86    4.69
   1   2 -10  206.29    5.03
  -3   1 -10  212.39    5.45
   2  -3 -10  221.28    5.09
  -3   1  -7  155.20    3.23
   1   2  -7  151.49    3.18
  -3   1  -7  151.41    3.09
   1   2  -7  149.80    3.39
   1   2  -7  150.46    3.56
  -3   1  -4  107.58    2.39
  -3   1  -4  115.31    2.59
   2  -3  -4  105.64    2.32
   2  -3  -4  110.83    2.47
   1   2  -4   98.88    2.97
  -3   1  -1    3.68    0.28
   2  -3  -1    4.03    0.28
  -3   1   2   52.01    1.21
   1   2   2   50.25    1.43
   1   2   2   54.64    1.42
   2  -3   5   62.83    1.59
  -3   1   5   72.74    1.81
   1   2   5   77.06    1.91
  -3   1   5   66.19    2.33
   1   2   8  524.24   11.29
  -3   1   8  546.26   11.20
   1   2   8  515.41   10.81
   1   2   8  524.69   11.32
  -3   1   8  512.49   12.20
  -3   1   8  519.80   11.43
  -3   1  11  446.34    9.46
   1   2  11  446.04    9.55
  -3   1  11  405.82    9.03
   2  -3  11  443.25    9.37
   2  -3  11  438.06    8.96
  -3   1  11  421.01    9.83
  -3   1  11  399.05   10.78
   1   2  11  440.07    9.04
   1   2  11  439.69    9.66
  -3   1  14   27.83    1.21
   1   2  14   31.24    1.15
   1   2  14   27.97    1.25
  -3   1  14   26.54    0.92
   2  -3  14   29.41    1.18
   2  -3  14   27.23    0.85
   2  -3  14   27.80    0.83
  -3   1  14   27.88    1.60
   1   2  14   25.17    1.38
  -3   1  14   26.73    2.28
   1   2  14   25.48    0.76
   1   2  14   27.80    0.95
   1   2  17  108.49    2.82
  -3   1  17  106.76    3.01
   1   2  17   98.99    2.91
  -3   1  17   95.91    2.52
   2  -3  17  101.08    2.83
   1   2  17   97.11    2.94
   2  -3  17  100.86    2.41
   2  -3  17  107.54    2.37
   1   2  17  104.31    2.55
   1   2  17  101.41    3.24
   2  -3  17  100.64    2.23
   2  -3  17  107.45    2.63
  -3   1  17  102.18    4.68
   1   2  17   96.39    2.32
   1   2  20   10.83    0.79
  -3   1  20   11.58    0.95
  -3   1  20   11.29    0.69
   1   2  20    9.64    0.88
   2  -3  20   10.60    0.86
   1   2  20    9.16    0.86
   2  -3  20   12.22    0.63
   2  -3  20   10.98    0.68
   1   2  20    9.43    0.51
   2  -3  20   11.22    0.94
   1   2  20    9.44    1.12
  -3   1  20   12.24    2.49
  -3   1  20   10.84    0.45
   2  -3  20   11.37    2.15
   1   2  20   10.33    0.87
   2  -3  20   11.57    0.46
   1   2  20    9.90    0.55
  -3   1  20   11.16    0.67
  -3   1  23   32.68    1.62
   1   2  23   31.72    1.58
   2  -3  23   34.25    1.11
   2  -3  23   31.52    1.19
   1   2  23   30.65    0.98
  -3   1  23   29.94    0.99
   1   2  23   35.28    1.46
  -3   1  23   29.65    1.81
   1   2  23   31.69    1.09
  -3   1  23   33.72    1.19
   2  -3  23   33.89    1.52
   2  -3  23   27.14    3.02
  -3   1  23   31.83    0.91
  -3   1  26   52.23    1.58
  -3   1  26   50.01    1.48
   2  -3  26   56.16    1.70
   1   2  26   49.70    1.53
   2  -3  26   57.10    1.64
   2  -3  26   58.76    2.07
  -3   1  26   50.94    1.68
   1   2  26   52.29    1.62
   2  -3  26   49.65    4.18
   1   2  26   59.79    2.03
   1   2  29    5.32    0.64
   2  -3  29    7.84    0.69
  -3   1  29    7.29    0.74
  -3   1  29    5.78    0.57
   2  -3  29    7.85    0.82
   1   2  29    5.40    0.49
   2  -3  29    3.87    2.29
  -3   1  29    6.33    1.02
  -3   1  29    6.19    0.71
   1   2  29    7.29    1.02
   1   2  29    6.49    2.97
   2  -3  29    7.03    1.14
  -3   1  32   17.30    1.03
   1   2  32   13.97    0.91
   1   2  32   17.02    1.04
   2  -3  32   18.85    1.17
   2  -3  32   20.31    1.03
  -3   1  32   17.16    1.35
   2  -3  32   17.06    1.51
   1   2  32   16.80    1.51
  -3   1  32   15.39    1.07
   2  -3  35   17.55    1.07
   1   2  35   14.95    1.08
   2  -3  35   18.40    1.26
   1   2  35   13.23    0.97
  -3   1  35   17.54    1.17
   2  -3  35   16.06    1.68
  -3   1  35   14.58    1.49
   1   2  35   17.55    1.62
   2  -3  38   17.43    1.36
   2  -3  38   16.78    1.22
  -3   1  38   20.62    1.34
   1   2  38   14.92    1.07
   1   2  38   16.38    1.19
  -3   1  38   18.47    1.78
   2  -3  41    4.99    1.21
  -3   1  41    7.49    1.24
   1   2  41    4.18    0.80
   1   2  41    4.76    1.02
   1   2  44    0.78    0.99
   2  -3  44   -0.81    1.19
   0   2 -44    0.62    0.68
  -2   0 -44    1.07    0.72
   0   2 -44    0.85    0.63
  -2   0 -44    1.24    0.69
   2  -2 -44    1.00    0.67
  -2   0 -41   14.10    1.66
   2  -2 -41   14.12    1.69
  -2   0 -41   12.57    1.08
   0   2 -41   12.00    1.09
   2  -2 -41   12.44    1.06
  -2   0 -41   14.75    1.11
   0   2 -41   13.42    1.04
   2  -2 -38    2.35    1.40
   2  -2 -38    1.73    0.83
   0   2 -38    0.52    0.76
  -2   0 -38    0.70    0.81
   2  -2 -38    1.37    0.75
   0   2 -38    2.76    0.80
  -2   0 -38    1.89    0.77
   2  -2 -35   19.77    1.69
   2  -2 -35   14.71    1.03
   0   2 -35   20.41    1.18
   2  -2 -35   18.74    1.16
  -2   0 -35   19.59    1.20
   2  -2 -35   18.54    1.17
  -2   0 -35   19.33    1.17
   0   2 -35   21.07    1.17
   0   2 -32    1.85    0.51
   0   2 -32    1.80    0.71
  -2   0 -32    1.34    0.68
   2  -2 -32    1.87    0.68
   2  -2 -32    1.39    0.64
   0   2 -32    2.14    0.70
   2  -2 -32    1.81    0.66
  -2   0 -32    1.70    0.67
   0   2 -29   18.87    0.91
  -2   0 -29   18.53    1.63
  -2   0 -29   16.94    1.02
   2  -2 -29   16.71    0.97
   0   2 -29   17.01    0.89
   0   2 -29   18.94    1.03
   2  -2 -29   18.17    1.04
   0   2 -29   18.72    1.01
  -2   0 -29   19.50    1.09
   2  -2 -29   18.87    1.04
   0   2 -26    4.13    0.55
   2  -2 -26    3.60    0.42
  -2   0 -26    4.01    0.62
   2  -2 -26    3.81    0.57
  -2   0 -26    4.19    1.19
   0   2 -26    3.94    0.64
  -2   0 -26    3.63    0.61
   2  -2 -26    3.51    0.64
   0   2 -26    3.83    0.52
   2  -2 -26    3.94    0.64
   0   2 -26    3.35    0.60
   2  -2 -26    2.97    0.70
  -2   0 -26    3.58    0.67
  -2   0 -23   21.05    0.79
   0   2 -23   22.45    1.42
  -2   0 -23   22.01    1.72
   0   2 -23   23.24    0.94
   0   2 -23   22.86    0.76
   2  -2 -23   22.35    0.82
  -2   0 -23   23.06    1.49
  -2   0 -23   20.52    0.92
   2  -2 -23   23.27    0.98
   0   2 -23   22.69    0.89
  -2   0 -23   21.78    0.98
   0   2 -23   23.84    1.01
   2  -2 -23   22.78    0.95
   0   2 -23   21.47    0.87
   2  -2 -23   21.11    1.37
   2  -2 -23   23.19    1.10
   2  -2 -23   22.84    0.99
   2  -2 -23   22.85    1.05
   0   2 -23   23.51    0.99
  -2   0 -23   19.87    1.12
  -2   0 -23   22.19    1.02
   0   2 -20    9.47    0.93
   0   2 -20    9.72    0.63
   0   2 -20   10.07    0.49
  -2   0 -20    9.39    0.50
   2  -2 -20   12.03    0.41
  -2   0 -20   10.73    1.13
   2  -2 -20   11.46    0.55
   0   2 -20    9.27    0.65
  -2   0 -20    9.06    1.11
   2  -2 -20   10.97    0.63
  -2   0 -20    9.11    0.64
   2  -2 -20    9.83    0.97
   2  -2 -20   11.02    0.66
   0   2 -20    9.67    0.61
   2  -2 -20   10.36    0.74
   0   2 -20    8.74    0.54
  -2   0 -20    9.06    1.10
  -2   0 -20    9.74    0.66
   0   2 -20   10.95    1.22
  -2   0 -20    9.93    0.70
  -2   0 -20    9.74    0.80
   2  -2 -20    9.51    0.70
   2  -2 -20   11.45    0.66
   0   2 -20    9.69    0.63
   2  -2 -17    2.07    0.50
   2  -2 -17    2.36    0.32
   0   2 -17    2.74    0.42
  -2   0 -17    3.64    0.75
  -2   0 -17    3.12    0.47
   2  -2 -17    1.89    0.49
   0   2 -17    3.01    0.42
   2  -2 -17    2.54    0.42
  -2   0 -17    4.03    0.78
   0   2 -17    3.17    0.37
  -2   0 -17    4.23    0.90
   2  -2 -17    2.05    0.66
   2  -2 -17    2.72    0.43
  -2   0 -17    3.10    0.42
   2  -2 -17    2.53    0.41
   0   2 -17    3.29    0.42
   2  -2 -17    2.51    0.44
  -2   0 -17    2.18    0.53
   0   2 -17    3.58    0.79
   2  -2 -14  154.87    3.41
   0   2 -14  139.01    3.35
  -2   0 -14  155.05    3.70
  -2   0 -14  150.43    3.35
   2  -2 -14  159.11    3.33
   2  -2 -14  156.76    3.41
   2  -2 -14  154.78    3.35
   0   2 -14  141.38    3.33
  -2   0 -14  153.57    3.34
   0   2 -14  151.54    3.55
   2  -2 -14  157.20    3.61
  -2   0 -14  145.81    3.38
  -2   0 -14  154.85    3.79
   2  -2 -14  150.19    3.33
   0   2 -14  153.32    4.26
   0   2 -14  152.16    3.37
   2  -2 -14  159.50    3.36
  -2   0 -14  148.68    3.42
   2  -2 -11  522.30   10.44
   0   2 -11  489.31   10.37
  -2   0 -11  495.71   10.36
   2  -2 -11  497.54   10.72
   2  -2 -11  534.07   10.42
   2  -2 -11  509.57   10.37
   0   2 -11  515.04   10.58
   0   2 -11  500.57   11.17
   2  -2 -11  509.60   10.38
  -2   0  -8   34.93    1.13
   0   2  -8   28.98    0.94
   0   2  -8   30.87    0.94
   2  -2  -8   28.58    1.00
   0   2  -8   29.64    0.80
  -2   0  -8   35.61    0.86
   0   2  -8   29.51    1.24
   0   2  -5   22.07    0.64
  -2   0  -5   19.94    0.68
   0   2  -5   19.72    0.80
   0   2  -5   19.42    1.07
   2  -2  -2   40.61    1.00
  -2   0  -2   38.80    1.07
   0   2  -2   39.59    1.24
   2  -2  -2   38.44    0.91
   0   2  -2   39.49    0.95
   0   2   1  442.78    9.08
   0   2   1  431.63    8.97
   0   2   4  124.16    2.99
   0   2   4  119.79    2.97
   2  -2   4  129.11    2.83
   0   2   4  130.58    2.90
   0   2   4  124.17    2.95
  -2   0   4  120.44    3.33
   2  -2   7  246.03    5.29
  -2   0   7  240.29    4.99
   0   2   7  241.67    5.49
  -2   0   7  252.29    5.33
   2  -2   7  245.33    4.98
  -2   0   7  234.17    6.17
   0   2   7  242.03    5.65
   0   2   7  241.54    5.40
   2  -2   7  238.76    5.09
   2  -2  10  690.31   14.16
   0   2  10  653.16   14.36
  -2   0  10  686.60   13.86
   0   2  10  743.43   14.16
  -2   0  10  705.22   14.20
   2  -2  10  675.21   13.84
   2  -2  10  656.18   13.91
  -2   0  10  633.57   15.37
   0   2  10  666.65   14.35
   0   2  10  673.87   14.76
  -2   0  13   16.88    0.86
   0   2  13   16.82    0.82
   2  -2  13   14.45    0.64
   0   2  13   15.92    1.02
   2  -2  13   18.49    0.91
  -2   0  13   14.65    0.65
   2  -2  13   18.85    0.62
   0   2  13   15.12    1.02
   2  -2  13   15.09    0.68
   2  -2  13   17.42    0.81
   0   2  13   16.57    1.33
  -2   0  16   48.65    1.69
   2  -2  16   48.06    1.43
   0   2  16   52.60    1.66
   0   2  16   49.03    1.71
   2  -2  16   51.31    1.70
  -2   0  16   47.06    1.43
   0   2  16   48.49    1.87
   2  -2  16   49.55    1.27
   0   2  16   46.76    1.23
   2  -2  16   47.83    1.38
   2  -2  16   47.03    1.16
   0   2  16   48.23    1.94
  -2   0  16   46.27    1.13
  -2   0  16   46.63    1.32
   2  -2  16   47.35    1.50
  -2   0  19   11.94    0.89
   0   2  19   11.23    0.79
   0   2  19    9.80    0.95
   0   2  19   11.76    0.88
   2  -2  19   11.09    0.84
  -2   0  19   11.53    0.70
   2  -2  19   11.73    0.60
  -2   0  19   11.27    0.54
   0   2  19   10.88    0.77
  -2   0  19   11.68    0.65
   0   2  19    9.86    0.54
   2  -2  19   11.58    0.47
  -2   0  19   11.97    0.44
   2  -2  19   12.60    0.89
   0   2  19   10.29    1.09
   0   2  22   40.59    1.64
   2  -2  22   37.07    1.64
   0   2  22   37.52    1.66
  -2   0  22   39.83    1.15
  -2   0  22   38.73    1.22
   2  -2  22   39.58    1.28
   0   2  22   36.91    1.11
   2  -2  22   40.07    1.24
   0   2  22   39.09    1.23
   2  -2  22   40.10    1.07
  -2   0  22   39.64    1.03
   0   2  22   43.06    1.52
  -2   0  22   39.95    1.33
   2  -2  22   40.82    1.58
  -2   0  25   45.72    1.37
   2  -2  25   49.12    1.45
   2  -2  25   48.08    1.50
  -2   0  25   46.07    1.46
   2  -2  25   49.93    1.88
   0   2  25   51.74    1.84
  -2   0  25   45.76    1.54
   0   2  25   47.84    1.49
  -2   0  25   48.35    4.16
   0   2  28   73.68    2.11
  -2   0  28   79.36    2.08
   2  -2  28   79.83    2.27
  -2   0  28   80.72    2.20
   2  -2  28   82.15    2.17
   0   2  28   86.33    2.66
  -2   0  28   83.89    5.68
   0   2  28   76.17    2.23
   2  -2  28   66.84    5.11
   2  -2  28   87.04    2.70
  -2   0  28   85.81    2.59
  -2   0  28   78.05    2.33
   2  -2  31    9.61    0.90
  -2   0  31    9.67    0.70
   2  -2  31    8.81    0.79
  -2   0  31   10.30    0.86
   0   2  31    8.86    0.73
   2  -2  31    5.74    2.74
  -2   0  31    8.11    2.91
   0   2  31   11.46    1.26
   0   2  31   10.82    3.50
  -2   0  31    8.99    0.90
   2  -2  31    8.84    1.26
  -2   0  31    8.82    1.15
  -2   0  34   21.00    1.19
   0   2  34   18.23    1.14
   0   2  34   15.82    0.97
   2  -2  34   18.21    1.22
   2  -2  34   17.31    1.04
   0   2  34   20.98    1.66
   2  -2  34   16.05    1.60
  -2   0  34   18.55    1.57
  -2   0  37    6.31    0.99
   2  -2  37    6.34    1.08
   0   2  37    5.87    0.78
   2  -2  37    8.09    0.86
   0   2  37    6.24    0.93
   0   2  37    5.85    1.43
  -2   0  37    5.61    1.36
   2  -2  40    6.61    1.19
   0   2  40    7.26    0.88
   0   2  40    7.60    1.08
  -2   0  40    7.75    1.22
  -2   0  40    6.73    1.47
   2  -2  43    3.47    1.14
   0   2  43    4.23    1.05
  -1   2 -45    1.37    0.71
   2  -1 -45    2.10    0.72
  -1  -1 -45    2.40    0.70
  -1   2 -45    1.96    0.69
   2  -1 -45    0.88    0.65
  -1  -1 -45    1.82    0.65
   2  -1 -42    6.47    0.90
  -1  -1 -42    5.33    0.86
  -1   2 -42    5.09    0.90
  -1   2 -42    5.79    0.81
   2  -1 -42    7.02    0.88
  -1  -1 -42    5.84    0.84
  -1  -1 -39   11.37    1.60
   2  -1 -39   10.44    1.05
  -1   2 -39   11.11    1.04
  -1  -1 -39   11.12    1.06
   2  -1 -39    9.49    1.00
  -1   2 -39   12.33    1.01
  -1  -1 -39   12.03    1.05
   2  -1 -36   16.89    1.10
  -1  -1 -36   21.17    1.25
  -1   2 -36   23.02    1.28
   2  -1 -36   19.42    1.24
  -1  -1 -36   21.32    1.25
   2  -1 -36   21.08    1.23
  -1   2 -36   21.77    1.24
   2  -1 -33    2.05    0.72
  -1   2 -33    2.23    0.75
  -1  -1 -33    1.48    0.71
   2  -1 -33    2.91    0.70
   2  -1 -33    2.31    0.67
  -1  -1 -33    1.58    0.71
  -1   2 -33    1.77    0.70
  -1   2 -30    6.99    0.60
  -1  -1 -30    6.72    0.79
  -1   2 -30    6.73    0.78
   2  -1 -30    7.28    0.81
  -1  -1 -30    7.13    0.78
   2  -1 -30    6.61    0.72
  -1  -1 -30    5.75    1.33
  -1  -1 -30    7.26    0.78
   2  -1 -30    8.42    0.77
  -1   2 -30    7.85    0.77
   2  -1 -27   12.95    0.68
  -1   2 -27   13.31    0.75
   2  -1 -27   13.35    0.81
  -1  -1 -27   11.72    0.83
  -1  -1 -27   11.96    0.84
   2  -1 -27   14.36    0.89
  -1   2 -27   12.71    0.88
  -1  -1 -27   12.90    1.38
  -1   2 -27   12.02    0.76
  -1   2 -27   12.66    0.87
   2  -1 -27   13.80    0.87
  -1  -1 -27   13.56    0.87
  -1   2 -24    2.91    0.47
   2  -1 -24    2.36    0.42
  -1   2 -24    3.40    0.83
  -1  -1 -24    3.19    1.02
  -1   2 -24    3.04    0.50
  -1   2 -24    2.19    0.41
  -1  -1 -24    3.38    0.61
  -1  -1 -24    3.10    1.04
   2  -1 -24    2.39    0.54
   2  -1 -24    2.46    0.54
  -1  -1 -24    3.05    0.59
  -1   2 -24    2.57    0.59
  -1  -1 -24    3.74    0.74
  -1  -1 -24    3.43    0.60
   2  -1 -24    2.15    0.62
  -1   2 -24    2.46    0.58
   2  -1 -24    2.20    0.56
   2  -1 -21   14.14    0.67
  -1   2 -21   13.11    0.71
  -1  -1 -21   16.41    1.44
  -1   2 -21   14.52    1.17
  -1   2 -21   13.30    0.53
  -1  -1 -21   15.32    0.60
   2  -1 -21   14.02    0.52
   2  -1 -21   13.54    0.70
  -1  -1 -21   14.65    0.78
  -1   2 -21   12.88    1.20
  -1  -1 -21   14.56    0.76
  -1   2 -21   13.78    0.69
  -1  -1 -21   13.88    1.20
   2  -1 -21   13.55    0.76
  -1   2 -21   13.07    0.75
   2  -1 -21   12.10    0.78
  -1  -1 -21   15.20    0.82
  -1  -1 -21   15.67    0.94
  -1   2 -21   12.30    0.76
   2  -1 -21   14.00    0.74
  -1  -1 -18   97.81    3.23
   2  -1 -18   95.08    2.04
   2  -1 -18   95.13    2.18
   2  -1 -18   89.56    2.88
  -1   2 -18   85.50    2.21
   2  -1 -18   91.90    2.56
  -1  -1 -18   91.08    2.22
  -1  -1 -18   89.47    2.62
  -1  -1 -18   85.83    2.20
  -1   2 -18   89.94    2.16
   2  -1 -18   95.41    2.24
   2  -1 -18   91.87    2.18
  -1   2 -18   89.29    2.64
  -1  -1 -18   87.49    2.65
  -1  -1 -18   88.70    2.33
  -1  -1 -18   86.83    2.25
  -1   2 -18   90.03    2.27
   2  -1 -18   92.01    3.23
   2  -1 -18   94.69    2.25
  -1   2 -18   90.41    3.33
   2  -1 -18   86.98    2.22
   2  -1 -15   79.47    1.92
   2  -1 -15   76.51    1.81
  -1  -1 -15   81.26    2.65
   2  -1 -15   75.13    2.39
  -1  -1 -15   73.61    1.84
  -1  -1 -15   78.84    1.86
  -1   2 -15   75.40    1.80
   2  -1 -15   73.67    1.85
   2  -1 -15   72.84    2.16
   2  -1 -15   76.33    2.14
   2  -1 -15   77.32    1.83
  -1   2 -15   71.66    2.20
  -1  -1 -15   79.89    2.28
  -1  -1 -15   78.13    2.20
   2  -1 -15   75.06    2.66
  -1   2 -15   76.58    2.75
  -1   2 -15   74.76    1.89
   2  -1 -15   76.12    1.86
   2  -1 -15   72.69    1.83
  -1  -1 -15   77.85    1.93
  -1   2 -12  577.42   11.32
  -1  -1 -12  572.92   11.98
   2  -1 -12  548.69   11.21
  -1   2 -12  553.25   11.24
   2  -1 -12  540.12   11.65
  -1  -1 -12  552.32   11.17
  -1   2 -12  543.00   11.21
  -1   2 -12  530.34   11.27
   2  -1 -12  552.29   11.52
  -1  -1 -12  555.90   11.45
  -1  -1 -12  530.50   11.21
   2  -1 -12  542.04   11.16
  -1  -1 -12  529.09   11.20
  -1   2 -12  566.85   12.20
   2  -1 -12  535.59   12.00
   2  -1 -12  552.81   11.17
  -1   2  -9 2143.45   41.30
  -1  -1  -9 2248.59   41.69
   2  -1  -9 2100.61   41.03
   2  -1  -9 2012.99   41.32
  -1  -1  -9 1926.04   40.98
  -1   2  -9 2067.12   41.07
   2  -1  -9 2050.27   41.30
   2  -1  -9 2049.16   41.65
  -1   2  -9 2028.22   41.78
  -1  -1  -6  323.54    6.92
  -1  -1  -6  330.98    6.56
  -1   2  -6  337.00    6.77
  -1   2  -6  333.60    6.61
  -1   2  -6  319.84    7.09
  -1   2  -3 1096.47   22.19
  -1  -1  -3 1159.08   22.46
   2  -1  -3 1087.54   22.28
  -1  -1  -3 1104.86   22.39
  -1  -1   0  193.26    4.01
  -1  -1   0  184.33    3.99
   2  -1   0  188.32    3.90
  -1  -1   0  182.93    3.95
  -1   2   0  193.04    3.97
   2  -1   3   15.95    0.56
  -1   2   3   16.05    0.56
  -1   2   3   16.71    0.55
  -1   2   6  809.57   17.37
   2  -1   6  845.74   17.31
  -1  -1   6  891.82   17.07
   2  -1   6  839.91   17.02
  -1   2   6  871.89   17.27
   2  -1   6  829.51   17.10
  -1   2   6  823.30   17.30
  -1   2   6  830.42   17.50
  -1  -1   9  989.89   19.41
   2  -1   9  979.60   19.69
  -1  -1   9 1004.14   19.63
   2  -1   9  964.43   19.35
  -1   2   9 1022.71   19.64
  -1  -1   9  976.65   19.32
  -1   2   9  979.68   20.12
   2  -1   9  963.04   19.40
  -1  -1   9  937.42   19.20
   2  -1   9  908.47   19.30
  -1   2   9  952.12   19.74
  -1  -1  12   20.38    0.77
   2  -1  12   17.10    0.89
  -1   2  12   15.52    1.10
  -1   2  12   18.66    0.87
  -1  -1  12   20.23    0.90
   2  -1  12   17.29    0.67
  -1   2  12   17.65    1.03
  -1   2  12   18.46    1.33
  -1  -1  12   19.43    0.68
   2  -1  12   19.03    0.81
  -1  -1  12   18.68    0.50
   2  -1  12   18.77    0.67
  -1   2  15   24.58    1.05
   2  -1  15   23.63    0.87
  -1  -1  15   22.78    1.03
   2  -1  15   24.62    1.10
  -1  -1  15   23.70    0.92
  -1   2  15   25.41    1.37
   2  -1  15   23.07    0.74
  -1  -1  15   21.99    0.68
   2  -1  15   22.82    0.79
  -1  -1  15   22.52    0.79
  -1   2  15   24.20    1.26
   2  -1  15   24.05    0.98
  -1  -1  15   21.49    0.60
  -1   2  15   23.51    1.63
  -1   2  18   42.57    1.57
   2  -1  18   42.71    1.38
   2  -1  18   41.36    1.61
  -1  -1  18   44.95    1.45
  -1   2  18   41.96    1.87
  -1   2  18   40.15    1.55
   2  -1  18   40.19    1.16
  -1  -1  18   43.15    1.13
  -1  -1  18   41.43    1.02
   2  -1  18   44.40    1.29
  -1   2  18   43.29    2.41
  -1  -1  18   45.21    3.22
  -1   2  18   39.47    1.17
   2  -1  18   46.42    1.47
  -1  -1  18   42.41    2.38
  -1  -1  18   42.48    1.27
  -1   2  18   41.48    1.86
   2  -1  21   50.61    1.67
  -1   2  21   53.01    1.93
  -1   2  21   45.57    1.79
  -1  -1  21   51.99    1.73
  -1   2  21   48.36    2.09
   2  -1  21   49.30    1.91
   2  -1  21   50.46    1.43
  -1  -1  21   54.78    1.46
  -1  -1  21   54.41    1.39
  -1  -1  21   55.10    3.82
   2  -1  21   54.88    1.80
  -1  -1  21   49.79    1.22
   2  -1  21   49.80    1.30
  -1   2  21   48.55    1.44
  -1  -1  21   51.31    1.55
  -1   2  21   50.87    2.24
   2  -1  24   16.87    1.17
   2  -1  24   19.22    0.88
  -1  -1  24   22.32    0.91
  -1  -1  24   21.41    0.84
  -1  -1  24   19.26    2.93
  -1   2  24   20.35    1.13
   2  -1  24   23.42    1.28
  -1  -1  24   19.07    0.96
  -1  -1  24   21.27    1.16
   2  -1  24   19.30    0.71
  -1   2  24   17.05    0.83
   2  -1  27    2.72    0.57
   2  -1  27    2.84    0.60
  -1  -1  27    2.97    0.63
  -1   2  27    2.21    0.51
  -1  -1  27    2.70    0.49
   2  -1  27    2.84    0.93
  -1  -1  27    4.65    2.36
   2  -1  27    1.69    2.14
  -1  -1  27    2.09    0.60
  -1   2  27    2.65    0.85
  -1  -1  27    2.87    0.89
  -1   2  27    2.49    0.52
  -1   2  30    7.69    0.68
  -1  -1  30    9.94    0.84
   2  -1  30    8.41    0.73
   2  -1  30    9.85    0.86
  -1  -1  30    9.12    0.70
  -1   2  30    8.91    0.75
   2  -1  30   10.19    2.91
  -1  -1  30    9.61    2.73
  -1   2  30    9.83    1.13
   2  -1  30    9.24    1.22
  -1  -1  30    9.86    1.11
   2  -1  33    4.64    0.83
  -1  -1  33    4.49    0.65
   2  -1  33    3.36    0.71
  -1   2  33    4.08    0.75
  -1   2  33    5.39    0.67
  -1  -1  33    5.01    0.84
   2  -1  33    5.73    1.27
  -1   2  33    3.83    1.12
  -1  -1  33    5.09    1.15
  -1  -1  36    3.13    0.88
   2  -1  36    3.36    0.91
  -1   2  36    2.99    0.70
   2  -1  36    2.94    0.76
  -1   2  36    2.77    0.88
  -1  -1  36    2.26    1.25
  -1   2  36    2.14    1.26
   2  -1  36    2.05    1.26
  -1   2  39   13.70    1.19
   2  -1  39   13.91    1.06
   2  -1  39   12.28    1.20
  -1  -1  39   12.90    1.29
  -1  -1  39   12.88    1.65
  -1   2  39   13.03    1.68
  -1   2  42   12.28    1.31
  -1  -1  42   10.17    1.33
   2  -1  42    7.09    1.19
  -1  -1  42    9.07    1.61
  -1   2  45   12.63    1.41
   2  -1  45    9.26    1.35
   2   0 -43    2.95    0.79
   0  -2 -43    2.77    0.76
   0  -2 -43    2.73    0.75
  -2   2 -43    3.09    0.74
   2   0 -43    2.82    0.74
   0  -2 -40    6.29    1.49
   0  -2 -40    5.68    0.87
   2   0 -40    6.28    0.95
   0  -2 -40    7.21    0.92
   2   0 -40    6.59    0.90
  -2   2 -40    6.57    0.85
   0  -2 -37    7.63    1.46
   0  -2 -37    6.11    0.92
  -2   2 -37    7.11    0.92
   2   0 -37    5.71    0.88
   0  -2 -37    7.67    0.94
  -2   2 -37    6.99    0.91
   2   0 -37    6.44    0.88
  -2   2 -34   18.40    1.19
   2   0 -34   17.76    1.14
   0  -2 -34   17.63    1.12
   2   0 -34   13.64    0.93
   0  -2 -34   16.61    1.12
   2   0 -34   16.82    1.09
  -2   2 -34   17.25    1.14
   2   0 -31   10.60    0.70
  -2   2 -31   10.52    0.93
   0  -2 -31   11.33    0.92
   2   0 -31    9.61    0.81
   2   0 -31   10.73    0.89
   0  -2 -31   10.61    0.90
   2   0 -31   10.66    0.86
  -2   2 -31    9.66    0.90
   0  -2 -31   11.72    0.93
  -2   2 -28   84.24    2.26
   2   0 -28   81.69    2.25
   2   0 -28   79.02    2.30
   0  -2 -28   86.60    3.07
   2   0 -28   88.56    2.43
  -2   2 -28   85.24    2.45
   0  -2 -28   85.13    2.38
   0  -2 -28   88.07    2.43
   0  -2 -28   84.92    2.60
   0  -2 -28   93.38    2.49
   2   0 -28   90.87    2.43
  -2   2 -28   87.08    2.47
  -2   2 -25   43.15    1.40
  -2   2 -25   43.12    2.30
   2   0 -25   45.07    1.41
   0  -2 -25   50.39    1.55
   0  -2 -25   44.26    2.02
  -2   2 -25   48.07    2.12
  -2   2 -25   43.65    1.43
   0  -2 -25   47.51    1.51
   2   0 -25   44.71    1.43
  -2   2 -25   46.07    1.53
   2   0 -25   47.32    1.52
  -2   2 -25   46.96    1.56
   0  -2 -25   46.29    1.68
   2   0 -25   47.86    1.52
   0  -2 -25   50.97    1.58
  -2   2 -22   37.58    1.21
   0  -2 -22   37.35    1.05
   2   0 -22   37.76    1.03
   0  -2 -22   35.68    2.13
   2   0 -22   37.91    1.20
  -2   2 -22   40.54    2.00
   0  -2 -22   36.70    1.27
  -2   2 -22   36.05    1.18
   2   0 -22   37.57    1.26
   0  -2 -22   37.72    1.74
  -2   2 -22   34.56    1.26
   0  -2 -22   38.27    1.27
   2   0 -22   36.33    1.19
  -2   2 -22   35.94    1.78
   0  -2 -22   37.51    1.30
   2   0 -22   36.69    1.24
   0  -2 -22   37.83    1.40
  -2   2 -22   37.81    1.32
   2   0 -19   15.73    1.10
   0  -2 -19   13.38    0.54
   2   0 -19   16.10    0.57
   0  -2 -19   14.46    1.30
   2   0 -19   15.46    0.68
  -2   2 -19   13.14    0.67
   0  -2 -19   13.84    0.71
   2   0 -19   15.18    0.60
   0  -2 -19   12.51    1.05
   0  -2 -19   14.62    0.72
   2   0 -19   15.37    0.71
  -2   2 -19   13.59    0.65
   0  -2 -19   14.07    0.81
  -2   2 -19   15.69    0.76
   2   0 -19   13.95    0.78
   0  -2 -19   14.07    1.04
   2   0 -19   16.13    0.67
  -2   2 -19   14.88    1.18
   2   0 -19   14.73    0.89
  -2   2 -19   14.78    0.79
   2   0 -19   15.13    0.71
  -2   2 -19   13.35    1.33
   0  -2 -19   13.11    0.79
   0  -2 -19   12.20    1.22
   2   0 -19   12.95    0.72
  -2   2 -16   44.11    1.33
   2   0 -16   43.21    1.10
  -2   2 -16   43.35    1.28
   0  -2 -16   47.26    2.02
   2   0 -16   43.26    1.19
   2   0 -16   42.69    1.60
   2   0 -16   42.09    1.20
  -2   2 -16   41.55    1.15
  -2   2 -16   42.72    1.22
   2   0 -16   42.78    1.16
   0  -2 -16   42.82    1.20
   0  -2 -16   41.83    1.52
   2   0 -16   43.42    1.28
   0  -2 -16   41.64    1.27
   0  -2 -16   42.43    1.21
  -2   2 -16   39.94    1.25
   2   0 -16   41.07    1.46
   0  -2 -16   43.54    1.54
   2   0 -16   38.10    1.17
   2   0 -16   42.36    1.94
   2   0 -16   41.33    1.20
   0  -2 -16   41.43    1.96
  -2   2 -16   37.93    2.03
   0  -2 -16   41.87    1.26
   2   0 -13   22.28    0.74
   0  -2 -13   20.70    1.26
  -2   2 -13   21.63    0.80
   2   0 -13   21.47    0.79
  -2   2 -13   23.15    0.86
   2   0 -13   20.43    0.98
   0  -2 -13   22.51    0.79
   0  -2 -13   22.95    0.79
  -2   2 -13   20.59    0.80
  -2   2 -13   24.67    0.77
   0  -2 -13   22.01    0.73
   2   0 -13   23.01    0.71
   2   0 -13   22.05    0.73
   0  -2 -13   22.73    0.74
   0  -2 -13   19.57    0.98
   2   0 -13   21.60    0.80
   2   0 -13   22.45    0.94
   0  -2 -13   21.50    0.77
   2   0 -13   22.80    1.29
  -2   2 -13   23.90    1.45
   2   0 -13   22.26    0.73
   0  -2 -13   21.23    1.28
   0  -2 -10  699.55   14.29
   2   0 -10  725.39   14.50
  -2   2 -10  725.18   14.69
   0  -2 -10  711.16   15.01
   2   0 -10  706.85   14.29
   2   0 -10  721.25   14.59
  -2   2 -10  694.93   14.24
   2   0 -10  699.46   14.96
  -2   2 -10  665.13   15.17
   0  -2 -10  682.04   15.02
  -2   2  -7  279.51    5.88
   0  -2  -7  274.87    5.57
   0  -2  -7  269.23    6.14
   2   0  -7  264.03    5.62
   2   0  -7  267.62    5.57
   2   0  -7  274.96    5.82
  -2   2  -7  270.00    5.54
  -2   2  -7  263.54    6.26
   0  -2  -7  270.22    6.08
   0  -2  -4  127.78    2.95
   2   0  -4  124.96    3.38
   0  -2  -1  445.30    8.90
   0  -2  -1  414.55    8.76
   0  -2   2   32.71    0.90
   0  -2   2   33.16    0.94
   0  -2   2   33.51    0.84
  -2   2   2   31.69    0.77
   0  -2   5   20.07    0.63
   2   0   5   19.29    0.74
   2   0   5   19.20    0.62
  -2   2   5   20.12    0.70
   0  -2   5   18.87    0.82
  -2   2   5   19.97    0.65
   0  -2   5   19.36    0.55
  -2   2   5   19.13    0.79
   2   0   8   34.29    1.16
  -2   2   8   26.52    1.02
   0  -2   8   29.58    0.91
  -2   2   8   28.00    0.99
   0  -2   8   28.16    1.78
   0  -2   8   29.12    1.33
  -2   2   8   23.53    0.98
   0  -2   8   28.52    0.81
   2   0   8   28.78    0.88
  -2   2   8   28.62    1.24
   0  -2  11  557.66   10.85
   2   0  11  535.12   11.10
  -2   2  11  561.35   11.02
   2   0  11  562.55   10.77
   0  -2  11  494.98   10.45
   2   0  11  505.16   10.56
  -2   2  11  512.35   11.07
  -2   2  11  545.55   11.59
   0  -2  11  526.45   10.65
   0  -2  11  508.66   12.30
   2   0  11  528.68   10.71
   0  -2  11  529.91   11.68
   2   0  14  165.72    3.59
  -2   2  14  164.55    3.86
   0  -2  14  155.82    3.65
   2   0  14  160.34    3.90
   0  -2  14  160.04    3.30
   0  -2  14  146.50    3.34
   0  -2  14  156.25    4.57
  -2   2  14  160.33    4.59
   2   0  14  155.54    3.36
  -2   2  14  147.29    3.94
   2   0  14  164.48    3.55
   0  -2  14  141.90    5.15
   0  -2  14  144.73    3.19
   0  -2  14  160.02    3.45
   2   0  17    3.11    0.41
  -2   2  17    3.00    0.52
  -2   2  17    2.77    0.46
   2   0  17    3.21    0.55
   0  -2  17    3.47    0.48
   2   0  17    3.41    0.29
   0  -2  17    3.56    0.37
   0  -2  17    3.96    0.45
   0  -2  17    3.01    0.21
   2   0  17    2.01    0.80
  -2   2  17    2.52    0.68
  -2   2  17    3.27    0.97
   0  -2  17    3.43    0.47
   0  -2  17    2.59    1.58
   2   0  17    3.65    0.38
   2   0  17    3.56    0.64
  -2   2  20   10.84    0.86
   2   0  20   10.14    0.67
   2   0  20    9.42    0.86
   0  -2  20    8.91    0.72
  -2   2  20   12.03    1.21
  -2   2  20   10.34    0.76
   0  -2  20    8.65    0.63
   2   0  20    8.62    0.43
   0  -2  20    8.81    0.55
   2   0  20   10.02    1.21
   0  -2  20    8.69    0.78
   2   0  20    8.77    0.88
  -2   2  20   10.25    2.42
  -2   2  20    9.41    1.02
   0  -2  20    9.20    0.70
   2   0  20    8.91    0.60
   0  -2  20    8.91    2.21
  -2   2  20   10.38    0.58
  -2   2  23   22.00    1.30
   2   0  23   18.84    1.23
   0  -2  23   25.57    1.01
   0  -2  23   25.61    0.90
   2   0  23   20.76    0.88
   0  -2  23   24.03    2.94
   0  -2  23   24.36    1.22
   0  -2  23   24.07    1.09
  -2   2  23   23.08    3.13
   2   0  23   23.20    1.28
  -2   2  23   22.09    0.94
   0  -2  26    5.62    0.57
   2   0  26    5.48    0.61
   0  -2  26    5.72    0.70
  -2   2  26    4.76    0.50
   0  -2  26    4.08    2.16
   2   0  26    5.12    0.44
   0  -2  26    5.50    0.92
  -2   2  26    5.01    0.60
   2   0  26    6.21    0.96
  -2   2  26    6.19    0.86
   0  -2  26    5.33    0.69
  -2   2  29   16.85    0.85
   0  -2  29   18.91    0.90
   0  -2  29   19.26    1.02
   2   0  29   16.58    0.97
   2   0  29   15.79    0.91
   2   0  29   16.10    3.29
  -2   2  29   16.79    0.96
  -2   2  29   20.08    1.28
   0  -2  29   17.82    1.33
   0  -2  29   15.15    3.08
   2   0  29   19.36    1.43
  -2   2  32    2.01    0.56
   2   0  32    1.75    0.71
  -2   2  32    1.80    0.67
   2   0  32    1.30    0.59
   0  -2  32    2.92    0.59
   0  -2  32    2.14    0.76
  -2   2  32    1.37    0.62
   0  -2  32    1.60    1.00
   2   0  32    1.68    1.08
  -2   2  32    1.56    1.02
  -2   2  35   21.82    1.22
   0  -2  35   23.69    1.38
  -2   2  35   20.01    1.03
   2   0  35   19.21    1.11
   2   0  35   19.47    1.18
   0  -2  35   22.10    1.73
   2   0  35   24.01    1.82
  -2   2  35   20.83    1.69
   0  -2  38    1.15    1.02
   2   0  38    1.19    0.76
  -2   2  38    2.69    0.90
   2   0  38    1.92    0.92
   0  -2  38    2.26    1.31
  -2   2  38    1.18    1.29
   2   0  41   14.72    1.27
  -2   2  41   14.58    1.33
   0  -2  41   15.15    1.45
   2   0  41   16.52    1.11
  -2   2  41   16.88    1.84
   0  -2  44    0.09    1.30
   2   0  44   -0.19    1.05
   0  -2  44   -1.83    1.79
   1  -3 -44    5.06    0.83
   2   1 -44    5.34    0.85
   1  -3 -44    5.14    0.80
   2   1 -44    5.87    0.80
  -3   2 -44    5.52    0.77
   1  -3 -41   13.58    1.67
   2   1 -41   13.92    1.64
   1  -3 -41   13.59    1.10
   2   1 -41   12.68    1.08
  -3   2 -41   15.17    1.12
   2   1 -41   12.78    1.02
   1  -3 -41   13.13    1.06
   1  -3 -38    7.61    1.51
   2   1 -38    8.17    1.51
   1  -3 -38    5.56    0.93
   2   1 -38    6.14    0.95
  -3   2 -38    6.12    0.93
   1  -3 -38    6.74    0.92
   2   1 -38    6.08    0.89
   1  -3 -35   29.59    1.89
   1  -3 -35   25.03    1.30
   2   1 -35   19.86    1.11
   2   1 -35   26.95    1.33
   1  -3 -35   22.10    1.24
   2   1 -35   26.21    1.30
   1  -3 -35   29.81    1.39
  -3   2 -35   24.88    1.35
   2   1 -32   35.66    1.32
   1  -3 -32   37.63    1.50
   2   1 -32   36.11    1.49
   1  -3 -32   32.24    1.46
   2   1 -32   32.30    1.33
  -3   2 -32   38.83    1.54
   1  -3 -32   37.98    1.51
   2   1 -32   36.78    1.46
   2   1 -29    5.93    0.61
   1  -3 -29    4.56    0.72
   2   1 -29    7.34    0.77
   1  -3 -29    5.88    0.77
   1  -3 -29    5.38    1.20
   2   1 -29    5.10    0.62
   1  -3 -29    5.09    0.74
   1  -3 -29    5.59    0.89
   2   1 -29    5.86    0.70
  -3   2 -29    4.95    0.78
  -3   2 -26   15.90    0.78
   2   1 -26   15.90    0.83
  -3   2 -26   17.81    1.52
   2   1 -26   16.89    0.93
   1  -3 -26   15.47    0.92
   2   1 -26   16.09    0.83
   1  -3 -26   16.88    0.94
   1  -3 -26   17.47    1.42
  -3   2 -26   17.56    1.00
   1  -3 -26   17.89    0.95
   2   1 -26   17.23    0.89
   1  -3 -26   15.86    1.05
   2   1 -23  109.38    2.55
  -3   2 -23  112.22    3.89
  -3   2 -23  103.11    2.67
   2   1 -23  110.09    2.73
   1  -3 -23  114.11    2.76
  -3   2 -23  112.52    3.39
   2   1 -23  109.65    2.65
   1  -3 -23  111.95    2.77
   2   1 -23  111.79    2.77
   1  -3 -23  111.77    3.27
   2   1 -23  108.23    2.68
  -3   2 -23  112.14    2.85
   1  -3 -23  111.74    2.89
   1  -3 -23  112.75    2.78
   2   1 -23  116.59    2.78
   2   1 -20   59.56    1.55
   2   1 -20   58.85    2.13
   1  -3 -20   65.55    1.53
   2   1 -20   60.68    1.70
  -3   2 -20   61.41    1.66
   2   1 -20   64.28    1.65
   2   1 -20   57.14    1.99
   1  -3 -20   63.49    1.83
   1  -3 -20   65.28    1.72
   2   1 -20   63.46    1.64
   2   1 -20   60.20    1.71
   1  -3 -20   62.19    1.72
   1  -3 -20   65.14    2.13
  -3   2 -20   64.78    1.76
   1  -3 -20   63.93    2.72
   1  -3 -20   61.14    1.79
   2   1 -20   60.95    1.71
  -3   2 -20   61.52    1.79
   2   1 -17   31.56    1.31
  -3   2 -17   29.32    1.11
   2   1 -17   31.33    1.03
   2   1 -17   32.26    0.94
   1  -3 -17   30.90    1.34
   1  -3 -17   30.78    1.34
  -3   2 -17   29.83    1.55
  -3   2 -17   28.82    0.96
   2   1 -17   30.73    1.02
   2   1 -17   32.68    0.98
   1  -3 -17   32.14    1.04
  -3   2 -17   30.41    1.01
   1  -3 -17   33.13    1.11
   2   1 -17   31.76    0.95
   2   1 -17   28.61    1.23
   1  -3 -17   34.75    1.02
  -3   2 -17   27.25    1.05
   1  -3 -17   31.31    1.72
   1  -3 -17   32.43    1.08
  -3   2 -17   28.21    1.83
   2   1 -17   32.24    1.02
  -3   2 -14  130.87    3.05
   2   1 -14  133.91    3.19
   1  -3 -14  131.52    2.96
   2   1 -14  130.45    2.95
   1  -3 -14  121.83    3.80
   2   1 -14  127.00    2.85
  -3   2 -14  133.36    3.41
  -3   2 -14  125.39    2.86
  -3   2 -14  126.39    2.89
   2   1 -14  129.70    3.25
   2   1 -14  136.43    2.85
   1  -3 -14  128.76    2.89
   1  -3 -14  130.48    3.18
   2   1 -14  128.22    2.95
   1  -3 -14  135.15    2.97
  -3   2 -14  120.69    2.97
   2   1 -14  124.29    2.88
   1  -3 -14  133.41    2.94
  -3   2 -14  127.67    4.02
   1  -3 -14  128.34    3.75
   2   1 -14  132.67    2.90
   1  -3 -11   29.95    0.93
   2   1 -11   30.05    0.89
  -3   2 -11   31.10    1.18
  -3   2 -11   26.86    0.83
   2   1 -11   29.53    1.12
   1  -3 -11   32.04    0.91
   1  -3 -11   30.04    0.85
  -3   2 -11   27.41    1.61
   1  -3 -11   31.41    1.41
   1  -3  -8   88.70    2.05
   2   1  -8   93.07    2.02
  -3   2  -8   91.73    2.42
   2   1  -8   92.31    2.31
   1  -3  -8   87.66    2.50
   1  -3  -5  150.56    3.20
   1  -3  -5  156.42    3.48
   1  -3  -5  158.85    3.51
   1  -3  -2  171.59    4.13
   2   1  -2  180.69    3.78
   2   1  -2  174.38    3.85
   2   1   1    7.65    0.41
   1  -3   1    7.32    0.48
   2   1   4   20.34    0.76
   1  -3   4   22.34    0.73
  -3   2   4   20.00    0.73
   1  -3   4   20.99    0.97
   2   1   4   20.15    0.82
  -3   2   4   21.73    0.55
  -3   2   4   18.10    1.04
   1  -3   7    3.26    0.34
   2   1   7    2.06    0.43
  -3   2   7    3.96    0.47
  -3   2   7    3.74    0.44
   2   1   7    2.45    0.38
   1  -3   7    3.05    0.97
  -3   2   7    2.80    1.02
   2   1   7    3.38    0.63
  -3   2   7    3.19    0.40
   1  -3   7    2.56    0.36
  -3   2   7    3.68    0.58
   1  -3  10 1109.08   21.51
  -3   2  10 1178.98   21.94
  -3   2  10 1167.98   22.37
   2   1  10  991.01   21.35
   2   1  10 1060.44   21.52
   1  -3  10 1053.36   22.95
  -3   2  10 1088.58   23.23
   1  -3  10 1097.94   21.53
   2   1  10 1078.70   22.14
   2   1  13   65.03    1.76
  -3   2  13   64.80    1.95
   2   1  13   59.22    1.97
   1  -3  13   62.71    1.53
   1  -3  13   64.03    1.83
   1  -3  13   61.12    1.51
   1  -3  13   65.57    1.47
   1  -3  13   60.40    2.96
   2   1  13   55.49    1.43
   1  -3  13   60.05    1.59
   2   1  13   55.91    2.12
  -3   2  13   64.24    2.42
   2   1  13   59.48    1.63
  -3   2  13   53.94    3.04
  -3   2  16   90.09    2.57
   2   1  16   89.34    2.32
  -3   2  16   81.72    2.24
   1  -3  16   81.40    1.99
   1  -3  16   88.01    2.41
   2   1  16   78.76    2.52
   1  -3  16   87.01    2.03
   2   1  16   80.19    1.95
   1  -3  16   89.14    1.98
   1  -3  16   79.96    3.85
  -3   2  16   89.82    3.25
   2   1  16   79.65    1.96
  -3   2  16   81.75    4.11
   2   1  16   81.71    2.84
  -3   2  16   84.15    2.59
   2   1  16   85.42    2.19
   1  -3  16   83.88    2.15
   2   1  19  188.11    4.44
  -3   2  19  196.08    4.83
  -3   2  19  178.91    4.37
   2   1  19  172.69    4.72
   1  -3  19  157.37    4.03
   1  -3  19  168.86    3.94
   1  -3  19  188.53    4.56
   2   1  19  181.22    3.97
   1  -3  19  203.79    4.05
   1  -3  19  196.18    4.10
   1  -3  19  183.51    6.68
  -3   2  19  187.36    7.00
   2   1  19  193.81    4.36
   2   1  19  186.51    5.24
  -3   2  19  191.46    4.95
   1  -3  19  197.24    4.28
  -3   2  19  194.03    5.89
   2   1  19  182.08    4.05
   1  -3  19  191.47    4.33
  -3   2  22   92.25    2.95
   2   1  22   81.32    2.83
   1  -3  22   91.32    2.21
   1  -3  22   91.70    2.29
   2   1  22   85.12    2.10
   1  -3  22   87.37    4.78
   1  -3  22   90.69    2.56
   2   1  22   94.92    2.59
  -3   2  22   87.11    3.10
  -3   2  22   97.07    5.29
  -3   2  22   91.74    2.28
   2   1  22   85.20    2.24
   1  -3  25   90.20    2.30
   1  -3  25   91.35    2.22
  -3   2  25   79.00    2.07
   2   1  25   79.46    2.17
  -3   2  25   83.88    2.29
   2   1  25   93.07    2.68
  -3   2  25   82.89    2.00
   1  -3  25   77.78    4.84
   1  -3  25   88.83    2.63
  -3   2  25   87.40    5.55
   2   1  28    1.97    0.56
  -3   2  28    2.23    0.48
   1  -3  28    1.45    0.53
   1  -3  28    1.85    0.69
  -3   2  28    1.83    0.55
  -3   2  28    2.09    0.82
   2   1  28    1.02    0.94
   2   1  28    2.22    0.40
   1  -3  28    0.99    0.94
   1  -3  28    2.87    2.16
  -3   2  28    1.72    2.39
  -3   2  28    3.15    0.60
  -3   2  31    1.45    0.51
   2   1  31    1.16    0.61
  -3   2  31    1.46    0.65
   1  -3  31    2.60    0.59
   1  -3  31    1.59    0.76
   2   1  31    1.22    0.69
   1  -3  31    1.34    1.00
   1  -3  31    1.77    2.43
   2   1  31    1.76    1.01
  -3   2  31    0.82    0.60
  -3   2  31    1.74    0.93
   2   1  31   -0.86    2.54
   1  -3  34    7.82    0.80
   2   1  34    5.91    0.90
  -3   2  34    6.26    0.84
   1  -3  34    6.55    1.02
   2   1  34    6.17    0.78
  -3   2  34    5.75    1.24
  -3   2  34    5.26    0.83
   1  -3  34    5.87    1.29
   2   1  34    7.53    1.38
   2   1  37    1.89    0.68
   2   1  37    2.17    0.89
   1  -3  37    2.24    1.05
  -3   2  37    2.46    0.90
   1  -3  37    2.44    1.34
  -3   2  37    2.41    1.33
  -3   2  40    5.45    1.06
   1  -3  40    6.79    1.25
   2   1  40    4.51    0.94
   2   1  40    3.48    0.84
  -3   2  40    6.08    1.53
   2   1  40    5.00    1.28
   2   1  43    0.72    0.98
   1  -3  43   -1.14    1.16
  -4   2 -45    0.47    0.69
   2   2 -45    0.39    0.65
   2  -4 -45   -0.31    0.64
   2  -4 -45    0.53    0.63
  -4   2 -45    1.31    0.65
  -4   2 -42    1.23    0.71
   2  -4 -42    1.41    0.74
   2   2 -42    2.15    0.78
   2   2 -42    2.44    0.73
  -4   2 -42    2.07    0.75
   2  -4 -42    1.14    0.74
   2  -4 -39    9.21    1.58
   2   2 -39    9.17    1.52
  -4   2 -39    8.69    0.95
   2   2 -39    8.39    1.00
   2  -4 -39    9.49    1.01
   2   2 -39    8.75    0.94
  -4   2 -39    9.04    0.95
   2  -4 -39    9.18    0.98
   2  -4 -36   18.08    1.70
  -4   2 -36   19.13    1.17
   2  -4 -36   12.87    1.06
   2  -4 -36   14.89    1.10
   2   2 -36   16.57    1.16
   2   2 -36   17.99    1.09
   2  -4 -36   16.96    1.17
  -4   2 -36   19.92    1.22
   2   2 -33   11.99    0.83
   2  -4 -33   13.47    1.50
  -4   2 -33   12.62    1.04
   2   2 -33   12.22    0.84
   2  -4 -33   11.85    1.00
   2   2 -33   12.65    0.99
   2  -4 -33   11.51    0.94
   2   2 -33   13.36    0.94
   2  -4 -33   12.42    1.01
  -4   2 -33   13.07    1.02
   2  -4 -30    3.42    1.19
   2   2 -30    4.77    0.62
   2  -4 -30    3.19    0.74
  -4   2 -30    4.36    0.78
   2  -4 -30    3.34    0.74
   2   2 -30    5.62    0.76
   2   2 -30    4.99    0.60
   2  -4 -30    4.14    0.71
  -4   2 -30    3.94    0.78
   2   2 -30    5.11    0.68
   2  -4 -30    3.51    0.85
   2   2 -27   73.51    2.06
   2   2 -27   66.78    1.93
  -4   2 -27   67.66    2.09
   2  -4 -27   68.69    2.60
   2  -4 -27   69.77    2.10
  -4   2 -27   71.37    2.80
   2   2 -27   71.72    2.09
   2  -4 -27   70.68    2.08
  -4   2 -27   73.88    2.18
   2   2 -27   74.86    2.08
   2  -4 -27   70.72    2.08
   2  -4 -27   69.21    2.22
   2   2 -24   15.27    0.84
  -4   2 -24   14.78    0.71
   2   2 -24   15.68    0.68
   2   2 -24   15.49    0.84
   2  -4 -24   16.72    0.98
   2   2 -24   15.23    0.74
   2  -4 -24   15.31    0.87
   2  -4 -24   16.63    0.87
   2  -4 -24   17.43    1.27
  -4   2 -24   15.13    0.84
   2   2 -24   15.90    0.76
   2  -4 -24   15.68    0.96
  -4   2 -24   16.96    0.96
   2   2 -24   15.83    0.84
   2   2 -21   99.43    2.53
   2   2 -21   93.94    2.88
  -4   2 -21  103.61    2.66
   2   2 -21   97.86    2.37
   2  -4 -21  103.88    2.28
   2  -4 -21  104.69    2.52
   2  -4 -21   99.74    2.91
   2   2 -21   98.16    2.39
  -4   2 -21   97.89    2.54
   2   2 -21   89.20    2.81
   2   2 -21  100.80    2.49
   2  -4 -21  102.66    2.65
   2   2 -21  100.05    2.49
   2  -4 -21   99.39    2.52
   2  -4 -21   98.52    2.57
   2   2 -21  101.73    2.50
  -4   2 -21   99.30    2.60
  -4   2 -18   14.90    0.77
   2   2 -18   13.91    0.64
   2   2 -18   15.15    0.87
  -4   2 -18   15.10    0.79
   2   2 -18   15.02    0.76
   2   2 -18   13.88    0.69
   2  -4 -18   12.58    0.97
  -4   2 -18   14.30    0.73
   2  -4 -18   15.92    0.69
   2   2 -18   15.08    0.69
   2  -4 -18   15.23    0.77
   2   2 -18   14.34    0.60
  -4   2 -18   14.50    0.78
   2   2 -18   15.12    0.90
  -4   2 -18   14.87    1.28
   2  -4 -18   14.42    0.72
   2  -4 -18   14.41    0.75
  -4   2 -18   13.75    1.44
   2  -4 -18   14.04    1.25
   2   2 -18   14.85    0.68
  -4   2 -15  143.10    3.65
   2   2 -15  151.31    3.41
   2   2 -15  139.07    3.27
  -4   2 -15  146.72    3.48
  -4   2 -15  145.95    3.41
   2  -4 -15  161.57    3.42
  -4   2 -15  136.89    3.40
   2   2 -15  152.80    3.39
   2  -4 -15  160.13    3.64
   2   2 -15  148.09    3.69
   2  -4 -15  161.25    3.34
   2   2 -15  144.04    3.31
  -4   2 -15  146.33    3.73
  -4   2 -15  137.16    3.85
  -4   2 -15  147.26    3.32
   2   2 -15  151.95    3.25
  -4   2 -15  140.15    4.60
   2  -4 -15  159.36    3.37
   2  -4 -15  159.01    4.30
   2   2 -15  148.17    3.30
  -4   2 -12  298.50    6.39
  -4   2 -12  296.67    6.62
   2   2 -12  300.45    6.38
  -4   2 -12  306.04    6.48
   2  -4 -12  295.26    6.36
  -4   2 -12  300.20    6.28
   2  -4 -12  303.20    6.29
   2   2 -12  292.06    6.28
  -4   2 -12  302.15    6.64
   2  -4 -12  307.95    6.34
   2   2 -12  310.90    6.72
   2  -4 -12  306.59    7.10
  -4   2 -12  297.96    7.60
   2  -4 -12  313.26    6.32
  -4   2  -9  452.47   10.11
   2   2  -9  470.75    9.57
   2  -4  -9  468.24    9.66
  -4   2  -9  475.50    9.58
   2   2  -9  465.75    9.96
   2  -4  -9  467.30   10.16
   2  -4  -6 1095.33   22.46
  -4   2  -6 1126.53   22.50
   2  -4  -6 1146.04   22.80
  -4   2  -3  551.55   10.95
   2  -4  -3  524.64   10.88
   2   2  -3  547.49   10.94
   2   2   0  178.21    4.07
   2   2   0  186.16    4.07
  -4   2   0  187.99    3.95
   2   2   3  113.54    2.73
   2  -4   3  106.58    2.71
   2   2   3  108.69    2.39
  -4   2   3  111.61    2.30
   2   2   6  382.40    8.05
   2  -4   6  375.43    7.80
  -4   2   6  377.74    7.99
   2   2   6  361.77    7.62
  -4   2   6  354.33    8.74
   2  -4   6  366.76    7.64
   2  -4   6  374.59    8.36
   2   2   6  392.40    8.11
  -4   2   9  326.94    7.20
   2  -4   9  351.51    7.15
  -4   2   9  355.77    7.56
   2   2   9  345.39    7.13
   2   2   9  333.48    7.69
  -4   2   9  357.48    7.87
   2  -4   9  327.34    8.25
   2  -4   9  349.44    7.18
  -4   2   9  307.81    8.52
  -4   2  12  428.92    9.21
   2  -4  12  405.87    8.54
   2   2  12  408.97    8.59
   2  -4  12  431.65    8.63
   2  -4  12  474.25    8.62
  -4   2  12  405.75   10.62
   2  -4  12  377.55   10.14
   2   2  12  429.42    8.72
   2   2  12  423.39    9.40
  -4   2  12  445.62    9.71
   2   2  12  387.01    8.49
  -4   2  15   81.91    2.53
   2   2  15   95.07    2.41
   2   2  15   79.35    2.52
  -4   2  15   79.50    2.09
   2   2  15   80.28    1.94
   2  -4  15   88.53    1.98
   2  -4  15   85.83    2.01
   2   2  15   77.51    1.87
   2   2  15   83.38    2.13
   2   2  15   81.50    2.74
  -4   2  15   77.65    3.93
   2  -4  15   69.69    3.46
  -4   2  15   81.03    3.03
   2   2  18    9.89    0.71
  -4   2  18    8.63    0.80
   2   2  18    8.33    0.84
  -4   2  18    7.86    0.55
   2  -4  18    9.30    0.58
   2  -4  18    8.36    0.63
   2   2  18    7.96    0.47
   2   2  18    9.76    1.04
   2  -4  18    7.90    1.75
  -4   2  18    9.20    2.08
   2   2  18    8.78    0.77
   2   2  18    8.60    0.47
  -4   2  18    7.04    0.80
  -4   2  18    9.10    1.22
   2   2  21   11.70    0.84
  -4   2  21   11.69    1.03
   2   2  21   12.55    1.05
   2  -4  21   13.75    0.78
   2  -4  21   14.17    0.70
   2   2  21   12.77    0.61
  -4   2  21   10.24    0.49
  -4   2  21    7.99    2.40
   2  -4  21   11.56    2.12
  -4   2  21    7.97    0.98
   2   2  21   13.16    1.00
   2   2  21   11.87    0.63
   2  -4  24   42.78    1.28
   2  -4  24   37.85    1.34
   2   2  24   33.40    1.09
  -4   2  24   34.19    1.09
   2   2  24   37.71    1.59
  -4   2  24   36.69    1.06
  -4   2  24   37.83    3.80
   2  -4  24   38.93    1.66
   2  -4  24   31.65    3.14
  -4   2  24   37.66    1.29
   2  -4  27   77.66    2.10
  -4   2  27   64.20    1.86
   2  -4  27   77.47    1.98
  -4   2  27   59.63    1.73
   2   2  27   58.31    1.82
   2  -4  27   51.31    4.20
   2  -4  27   74.42    2.43
  -4   2  27   67.08    5.02
  -4   2  27   62.94    1.97
   2   2  27   72.22    2.36
  -4   2  30    5.54    0.70
   2   2  30    4.03    0.65
   2  -4  30    7.87    0.74
   2  -4  30    7.78    0.89
  -4   2  30    4.35    0.70
   2   2  30    6.95    1.14
   2  -4  30    3.71    2.22
   2  -4  30    4.43    1.09
   2   2  30    4.67    0.51
  -4   2  30    6.80    1.06
  -4   2  30    6.94    2.74
   2   2  33    3.63    0.72
   2  -4  33    5.60    0.99
   2  -4  33    7.16    0.81
  -4   2  33    4.59    0.78
   2   2  33    3.83    0.82
   2   2  33    6.55    1.28
   2  -4  33    4.44    1.26
  -4   2  33    5.31    1.16
  -4   2  33    4.40    0.79
   2  -4  36    5.99    1.20
   2  -4  36    5.36    0.89
   2   2  36    4.62    0.93
   2   2  36    4.53    0.80
  -4   2  36    5.36    0.87
  -4   2  36    6.33    1.33
   2  -4  36    5.73    1.38
   2   2  39    0.14    0.72
   2   2  39    0.77    0.89
   2  -4  39    2.88    1.12
   2   2  39   -0.44    1.18
  -4   2  39    0.23    1.22
   2   2  42    3.97    0.80
   2   2  42    3.43    0.97
   2   2  45    0.15    0.93
   2  -4  45   -2.28    1.68
  -5   2 -43    2.30    0.73
   2   3 -43    2.28    0.75
   3  -5 -43    2.92    0.76
   3  -5 -43    2.77    0.70
  -5   2 -43    2.18    0.72
   2   3 -43    2.10    0.67
   2   3 -40   11.82    1.58
   3  -5 -40   12.76    1.66
   2   3 -40   11.54    1.02
  -5   2 -40   13.95    1.09
   3  -5 -40   10.74    1.02
   2   3 -40   10.84    0.93
   3  -5 -40   12.09    1.04
  -5   2 -40   10.87    1.05
   3  -5 -37    5.95    1.49
   3  -5 -37    4.17    0.83
  -5   2 -37    5.29    0.91
   3  -5 -37    4.11    0.90
   2   3 -37    4.54    0.85
   2   3 -37    5.30    0.81
   3  -5 -37    6.11    0.90
  -5   2 -37    6.38    0.93
   2   3 -34    1.03    0.54
   3  -5 -34    3.25    1.35
   3  -5 -34    1.20    0.73
   2   3 -34    1.44    0.71
   3  -5 -34    1.82    0.77
  -5   2 -34    2.03    0.78
  -5   2 -34    1.84    0.81
   2   3 -34    2.25    0.65
   3  -5 -34    2.09    0.76
   2   3 -31    2.33    0.61
   3  -5 -31    1.53    1.22
  -5   2 -31    2.88    1.43
   3  -5 -31    1.71    0.72
   3  -5 -31    1.96    0.71
   2   3 -31    3.27    0.71
  -5   2 -31    2.26    0.75
   3  -5 -31    2.42    0.84
  -5   2 -31    1.68    0.74
   2   3 -31    3.13    0.66
   3  -5 -31    2.30    0.71
   2   3 -28   11.40    0.83
   3  -5 -28   13.40    1.36
   2   3 -28   11.89    0.63
   2   3 -28   10.44    0.69
   3  -5 -28   12.24    1.19
  -5   2 -28   10.39    1.54
   3  -5 -28   12.04    0.87
   3  -5 -28   11.27    0.86
   2   3 -28   12.53    0.88
  -5   2 -28   11.67    0.88
   2   3 -28   13.11    0.83
  -5   2 -28   10.90    0.95
   3  -5 -28   12.32    0.99
   2   3 -25   47.36    1.56
   3  -5 -25   52.65    1.97
   2   3 -25   44.83    1.34
   2   3 -25   46.79    1.48
  -5   2 -25   43.82    1.53
   3  -5 -25   46.79    1.54
   3  -5 -25   45.06    1.93
   2   3 -25   43.89    1.36
   3  -5 -25   44.67    1.67
   3  -5 -25   43.82    1.55
   2   3 -25   47.22    1.53
   2   3 -25   47.45    1.51
  -5   2 -25   47.89    1.65
   3  -5 -25   46.25    1.61
  -5   2 -22   52.70    1.69
   2   3 -22   48.14    1.43
   2   3 -22   50.51    1.59
   3  -5 -22   57.85    1.95
   3  -5 -22   51.50    1.56
   2   3 -22   50.20    1.55
  -5   2 -22   50.28    1.58
   2   3 -22   49.57    1.40
  -5   2 -22   51.89    2.36
   2   3 -22   49.39    1.54
   3  -5 -22   49.55    1.53
   3  -5 -22   51.34    1.90
   3  -5 -22   50.79    1.68
   2   3 -22   47.85    1.81
   2   3 -22   50.49    1.52
   3  -5 -22   51.57    1.61
  -5   2 -22   50.95    1.68
   2   3 -19  156.63    4.11
   2   3 -19  162.75    3.82
   3  -5 -19  180.42    3.69
   2   3 -19  167.56    3.96
  -5   2 -19  179.66    4.04
  -5   2 -19  177.14    4.07
   2   3 -19  171.51    3.76
   2   3 -19  162.94    3.86
   3  -5 -19  177.90    3.89
  -5   2 -19  172.12    4.49
  -5   2 -19  172.36    4.69
   3  -5 -19  175.38    4.23
   2   3 -19  168.59    4.31
   3  -5 -19  173.70    4.00
  -5   2 -19  182.24    3.92
  -5   2 -19  170.80    4.02
   2   3 -19  168.14    3.94
   3  -5 -19  172.69    3.93
   2   3 -19  167.07    3.85
  -5   2 -16    1.04    0.43
   2   3 -16    1.86    0.48
  -5   2 -16    1.94    0.53
  -5   2 -16    4.36    0.75
   3  -5 -16    2.32    0.76
  -5   2 -16    1.96    0.44
   2   3 -16    1.78    0.39
  -5   2 -16    2.45    0.83
   2   3 -16    2.21    0.45
   3  -5 -16    1.36    0.43
  -5   2 -16    2.31    0.99
   2   3 -16    1.83    0.30
   2   3 -16    2.13    0.46
   3  -5 -16    1.67    0.40
   3  -5 -16    0.62    0.60
   2   3 -16    1.73    0.36
   3  -5 -16    2.20    0.45
  -5   2 -16    2.55    0.97
   2   3 -13  120.87    2.85
   3  -5 -13  126.80    2.93
  -5   2 -13  121.49    3.12
  -5   2 -13  118.43    2.84
  -5   2 -13  119.42    2.94
  -5   2 -13  120.29    2.73
   3  -5 -13  122.23    2.73
   3  -5 -13  123.99    2.79
   2   3 -13  123.69    2.85
  -5   2 -13  122.49    3.14
   3  -5 -13  127.86    2.78
   2   3 -13  125.40    3.17
   3  -5 -13  121.97    2.76
   2   3 -13  122.81    2.71
   3  -5 -13  118.45    2.74
   3  -5 -10   43.05    1.13
   2   3 -10   46.17    1.13
   3  -5 -10   46.72    1.17
   2   3 -10   44.34    1.49
  -5   2 -10   42.11    1.44
  -5   2 -10   43.23    1.12
  -5   2 -10   43.10    1.62
   3  -5 -10   40.90    1.10
   2   3 -10   42.96    1.22
  -5   2 -10   41.23    1.22
  -5   2 -10   46.89    1.25
   2   3 -10   47.57    1.16
   3  -5 -10   39.90    1.29
   2   3 -10   44.91    1.13
   3  -5 -10   39.70    1.10
   3  -5 -10   42.83    1.13
  -5   2  -7  561.57   11.45
  -5   2  -7  581.26   11.88
   3  -5  -7  559.97   11.37
   2   3  -7  540.95   11.21
   3  -5  -7  574.18   11.69
  -5   2  -4  935.89   18.89
   2   3  -4  910.40   19.72
   3  -5  -4  902.72   18.72
  -5   2  -1   86.52    2.09
   2   3  -1   83.92    2.22
  -5   2  -1   79.72    1.72
   3  -5  -1   79.60    2.06
   2   3   2  119.56    3.03
  -5   2   2  120.98    2.70
  -5   2   2  115.69    2.48
   3  -5   2  125.79    2.98
   2   3   5  695.97   14.36
  -5   2   5  699.75   13.84
  -5   2   5  659.92   13.70
   2   3   5  722.31   14.35
   3  -5   5  672.00   14.26
   2   3   5  685.85   13.83
  -5   2   5  724.20   15.22
   2   3   8  812.23   17.21
  -5   2   8  864.18   17.17
   2   3   8  843.78   17.27
  -5   2   8  810.45   18.26
   3  -5   8  785.57   17.57
   3  -5   8  811.65   16.71
   2   3   8  804.56   16.64
  -5   2   8  814.83   16.48
   2   3   8  840.25   16.61
  -5   2  11    6.17    0.69
   3  -5  11    8.33    0.64
   3  -5  11   10.46    0.63
   3  -5  11    7.75    1.31
  -5   2  11    6.18    0.88
  -5   2  11    7.26    1.63
   3  -5  11    8.15    0.73
   2   3  11    6.97    0.53
   2   3  11    5.46    0.81
  -5   2  14   89.01    2.64
  -5   2  14   73.78    1.96
   3  -5  14   93.74    2.07
   3  -5  14   99.28    2.07
   2   3  14   79.87    1.98
   2   3  14   88.38    2.13
   2   3  14   81.92    2.72
  -5   2  14   72.55    3.74
   3  -5  14   73.74    3.41
   2   3  14   78.14    1.85
   3  -5  14   84.92    2.23
  -5   2  14   82.80    3.03
  -5   2  17   67.52    2.37
   2   3  17   77.71    2.28
  -5   2  17   61.86    1.71
   3  -5  17   77.98    1.79
   2   3  17   64.30    1.70
   3  -5  17   75.20    1.83
   2   3  17   70.18    1.91
  -5   2  17   68.06    2.89
   3  -5  17   61.37    3.36
   3  -5  17   67.71    1.55
   2   3  17   62.51    1.59
  -5   2  17   64.85    1.61
  -5   2  17   63.64    3.77
   2   3  17   64.61    2.51
   2   3  20  133.96    3.55
  -5   2  20  130.14    3.82
   2   3  20  113.59    3.63
   2   3  20  108.79    3.42
   3  -5  20  144.07    3.03
   3  -5  20  139.38    3.07
   2   3  20  117.03    2.88
   3  -5  20  121.91    5.31
  -5   2  20  122.26    3.63
   2   3  20  115.22    2.82
  -5   2  20  124.39    2.80
   2   3  20  129.75    3.21
  -5   2  20  123.82    5.72
   2   3  23   63.90    1.74
   3  -5  23   77.60    1.99
   3  -5  23   79.35    1.92
  -5   2  23   58.53    1.63
   3  -5  23   61.33    3.95
  -5   2  23   63.67    4.44
   2   3  23   70.58    2.18
  -5   2  23   63.35    1.88
  -5   2  23   64.71    1.65
   3  -5  26    8.27    0.84
  -5   2  26    6.73    0.63
   3  -5  26    9.43    0.75
   2   3  26    5.90    0.49
   3  -5  26    7.89    2.20
  -5   2  26    6.16    0.66
  -5   2  26    6.12    0.43
   2   3  26    7.38    1.01
  -5   2  26    4.13    2.28
  -5   2  29    1.87    0.57
   3  -5  29    3.00    0.77
   3  -5  29    3.36    0.68
   2   3  29    1.03    0.59
   2   3  29    2.27    0.98
  -5   2  29    1.50    0.58
   3  -5  29    2.26    1.06
  -5   2  29    2.37    2.30
   3  -5  29    1.62    1.91
   2   3  32    0.84    0.64
   3  -5  32    0.43    0.89
  -5   2  32    1.48    0.67
   3  -5  32    1.26    0.70
  -5   2  32    1.26    0.65
   2   3  32    1.89    1.07
   3  -5  32    0.93    1.17
   2   3  32    0.70    0.43
  -5   2  32    1.55    0.98
  -5   2  35    1.05    0.78
   2   3  35   -0.42    0.82
   3  -5  35   -0.74    1.05
   2   3  35   -0.17    0.69
   3  -5  35    0.88    0.81
  -5   2  35   -0.58    1.16
  -5   2  35    0.11    0.73
   3  -5  38   -0.51    0.90
   3  -5  38    2.08    1.09
   2   3  38    0.16    0.73
   2   3  38    0.71    0.84
  -5   2  38   -0.73    1.22
   2   3  41    1.61    0.94
   2   3  41    1.45    0.77
   3  -5  41   -0.09    1.32
  -5   2  41    3.04    1.44
  -5   2  41    4.22    1.94
   2   3  44    6.88    1.09
   2   3  44    8.45    0.90
   3  -5  44   -1.86    1.56
  -5   2  44    8.63    2.28
   3  -5  44    1.81    1.58
   1   3 -44    3.93    0.79
  -4   1 -44    4.02    0.79
  -4   1 -44    4.98    0.76
   3  -4 -44    3.69    0.71
   1   3 -44    3.54    0.89
   3  -4 -41    9.25    1.61
   1   3 -41   10.63    1.52
   1   3 -41    7.64    0.92
  -4   1 -41    8.28    0.94
   1   3 -41    8.73    0.93
   3  -4 -41    8.73    0.97
  -4   1 -41    9.26    0.99
   3  -4 -38    5.07    1.46
  -4   1 -38    5.83    0.91
   3  -4 -38    5.00    0.90
   1   3 -38    5.80    0.93
   1   3 -38    5.32    0.82
   3  -4 -38    5.56    0.89
  -4   1 -38    4.97    0.91
   3  -4 -35   10.60    1.51
   1   3 -35    9.15    0.79
   3  -4 -35    7.42    0.87
   1   3 -35    9.59    0.97
  -4   1 -35   10.49    1.01
  -4   1 -35    9.97    1.03
   3  -4 -35    9.12    0.95
   1   3 -35    8.93    0.90
   1   3 -32   28.40    1.22
   3  -4 -32   31.53    1.84
   1   3 -32   29.70    1.35
  -4   1 -32   28.50    1.35
   3  -4 -32   25.10    1.29
   3  -4 -32   29.71    1.32
  -4   1 -32   28.72    1.40
   1   3 -32   29.16    1.29
   3  -4 -29   16.00    1.43
   1   3 -29   13.67    0.85
   1   3 -29   13.33    0.91
   3  -4 -29   12.52    0.93
   1   3 -29   13.40    0.77
  -4   1 -29   14.78    1.60
  -4   1 -29   14.27    0.95
   3  -4 -29   12.73    1.01
   1   3 -29   14.05    0.91
   3  -4 -29   13.82    0.94
  -4   1 -29   12.81    0.96
   1   3 -26   53.77    1.69
   1   3 -26   52.68    1.47
  -4   1 -26   54.06    1.73
  -4   1 -26   52.52    2.38
   3  -4 -26   52.32    1.86
   1   3 -26   52.76    1.61
   1   3 -26   51.24    1.54
   1   3 -26   52.77    1.70
   3  -4 -26   52.74    1.69
   1   3 -26   56.19    1.71
  -4   1 -26   54.08    1.78
   3  -4 -26   55.82    1.71
   3  -4 -26   52.84    1.79
   1   3 -23   37.36    1.32
  -4   1 -23   35.82    1.13
   1   3 -23   37.45    1.15
   3  -4 -23   37.46    1.08
  -4   1 -23   41.67    1.93
   3  -4 -23   38.41    1.44
   1   3 -23   35.26    1.46
   3  -4 -23   37.85    1.63
  -4   1 -23   37.40    1.30
   3  -4 -23   38.26    1.30
  -4   1 -23   40.65    2.12
   1   3 -23   38.45    1.32
   1   3 -23   38.88    1.29
   1   3 -23   38.24    1.17
  -4   1 -23   40.14    1.40
   1   3 -23   39.72    1.31
   3  -4 -23   37.93    1.30
   3  -4 -23   37.37    1.36
   1   3 -20   21.72    0.83
   1   3 -20   22.64    0.97
  -4   1 -20   21.81    1.61
  -4   1 -20   22.24    1.00
   3  -4 -20   25.99    0.78
   3  -4 -20   26.49    0.67
   1   3 -20   23.99    1.22
   1   3 -20   24.40    0.97
   3  -4 -20   24.57    0.96
  -4   1 -20   21.46    0.94
   1   3 -20   22.18    0.93
   3  -4 -20   21.25    1.25
   3  -4 -20   23.12    1.04
  -4   1 -20   20.03    1.53
   1   3 -20   21.99    0.81
   1   3 -20   21.70    1.07
  -4   1 -20   20.38    1.01
   3  -4 -20   23.10    0.97
  -4   1 -20   18.40    1.05
   1   3 -20   22.68    0.92
   3  -4 -20   24.69    0.97
   1   3 -20   22.55    1.63
   3  -4 -17   15.53    0.57
  -4   1 -17   16.84    1.03
  -4   1 -17   17.11    0.78
  -4   1 -17   17.52    0.80
   1   3 -17   15.92    0.77
   1   3 -17   16.51    0.86
   3  -4 -17   16.09    0.71
  -4   1 -17   16.14    1.26
  -4   1 -17   14.92    0.71
   3  -4 -17   17.57    0.78
   1   3 -17   17.64    0.61
   3  -4 -17   17.12    0.97
   1   3 -17   15.28    0.73
   1   3 -17   16.51    1.26
  -4   1 -17   14.91    0.84
   1   3 -17   17.01    0.70
   3  -4 -17   15.59    0.73
  -4   1 -14   39.90    1.44
  -4   1 -14   39.59    1.24
   1   3 -14   37.97    1.21
  -4   1 -14   41.62    1.21
  -4   1 -14   39.72    1.50
   3  -4 -14   40.85    1.33
   1   3 -14   38.42    1.13
   3  -4 -14   40.85    1.19
   1   3 -14   40.63    1.38
   1   3 -14   39.10    1.20
  -4   1 -14   38.65    1.65
  -4   1 -14   42.60    1.14
   1   3 -14   39.28    1.12
   3  -4 -14   43.13    1.15
   1   3 -14   40.23    1.79
   1   3 -11  475.41    9.51
  -4   1 -11  460.99    9.58
  -4   1 -11  454.54    9.42
   1   3 -11  429.91    9.43
  -4   1 -11  449.73    9.66
   3  -4 -11  484.72    9.50
  -4   1 -11  449.11    9.67
   1   3 -11  474.75    9.74
  -4   1 -11  447.01    9.33
   1   3 -11  461.08    9.35
   3  -4 -11  474.54    9.39
   1   3 -11  451.42   10.09
  -4   1 -11  428.19    9.43
   1   3  -8  183.19    3.86
   3  -4  -8  178.89    3.86
  -4   1  -8  178.37    3.71
   1   3  -8  174.51    3.71
   1   3  -8  168.97    4.21
  -4   1  -5   48.11    1.30
   3  -4  -5   44.50    1.20
   3  -4  -5   47.63    1.30
   1   3  -5   49.72    1.98
  -4   1  -2   92.55    2.22
   3  -4  -2   88.32    2.10
  -4   1   1  135.66    2.94
   1   3   1  127.11    3.19
   1   3   1  130.44    3.12
  -4   1   1  134.33    2.88
   1   3   4  191.32    4.61
  -4   1   4  200.48    4.09
  -4   1   4  196.50    4.03
  -4   1   4  194.15    4.09
   1   3   4  196.47    4.13
  -4   1   4  195.18    4.05
   1   3   7  568.75   11.32
  -4   1   7  544.28   11.12
  -4   1   7  515.77   10.53
   3  -4   7  536.95   10.74
  -4   1   7  514.84   12.04
   1   3   7  543.85   11.19
   1   3   7  512.42   10.65
  -4   1   7  515.60   10.56
   1   3   7  524.33   10.61
  -4   1  10 1411.53   27.83
   1   3  10 1374.83   27.93
  -4   1  10 1304.24   27.14
   3  -4  10 1412.26   27.23
  -4   1  10 1333.34   29.09
   1   3  10 1346.55   27.89
   1   3  10 1339.71   27.24
  -4   1  10 1359.25   27.14
  -4   1  13  144.21    3.70
   1   3  13  158.87    3.67
   1   3  13  129.81    3.73
  -4   1  13  139.89    3.10
   3  -4  13  141.13    3.60
   3  -4  13  140.20    3.14
   3  -4  13  152.60    3.12
   1   3  13  134.33    3.18
  -4   1  13  139.60    3.02
  -4   1  13  134.10    4.93
   1   3  13  134.29    3.79
  -4   1  16   64.23    2.17
   1   3  16   73.01    2.12
  -4   1  16   59.10    1.60
   3  -4  16   64.75    2.09
   1   3  16   64.61    2.23
   3  -4  16   63.10    1.63
   3  -4  16   68.03    1.61
   1   3  16   62.95    1.74
  -4   1  16   66.46    3.64
   3  -4  16   61.70    1.46
   1   3  16   61.45    2.32
   1   3  16   60.16    1.49
  -4   1  16   61.42    1.49
   1   3  19  294.73    6.30
  -4   1  19  262.06    6.44
   1   3  19  240.18    6.30
   1   3  19  257.44    6.38
  -4   1  19  247.18    5.65
   3  -4  19  255.03    6.24
   3  -4  19  274.17    5.64
   1   3  19  247.60    5.54
   3  -4  19  287.89    5.62
   1   3  19  264.15    6.68
   3  -4  19  221.42    7.92
   1   3  19  273.15    5.81
  -4   1  19  253.68    5.45
   1   3  19  246.71    5.49
  -4   1  19  260.34    8.80
   3  -4  19  251.99    5.90
   3  -4  19  263.28    5.42
   1   3  22  176.21    4.48
   1   3  22  148.50    4.52
  -4   1  22  159.51    3.66
   3  -4  22  183.28    3.86
   3  -4  22  175.43    3.90
  -4   1  22  166.76    3.75
   1   3  22  159.05    3.74
   3  -4  22  156.72    6.52
  -4   1  22  171.22    4.88
   1   3  22  157.98    3.75
  -4   1  22  166.71    3.65
   1   3  22  182.36    4.16
  -4   1  22  172.17    3.91
  -4   1  22  171.19    7.20
   3  -4  22  181.71    4.26
   3  -4  25   31.19    1.22
  -4   1  25   26.14    0.92
  -4   1  25   27.70    1.04
   3  -4  25   31.04    1.12
   1   3  25   26.04    0.94
   3  -4  25   28.72    1.49
   1   3  25   30.83    1.43
  -4   1  25   26.74    1.12
  -4   1  25   25.87    0.86
   3  -4  25   21.94    2.83
   1   3  28   13.51    0.82
   3  -4  28   17.03    0.92
   3  -4  28   17.41    1.00
  -4   1  28   16.78    0.90
   3  -4  28   13.35    2.77
   1   3  28   15.88    1.25
  -4   1  28   14.67    0.94
   3  -4  28   15.67    1.33
   1   3  31   10.63    0.82
  -4   1  31   12.30    0.88
   3  -4  31   13.35    1.01
   3  -4  31   16.06    0.95
   1   3  31   10.66    0.65
   1   3  31   14.33    1.35
  -4   1  31   12.16    0.94
  -4   1  31   12.55    1.23
   3  -4  31    9.92    1.35
   1   3  34    7.54    0.81
   3  -4  34    9.62    1.10
   1   3  34    8.34    0.89
   3  -4  34   10.63    0.90
  -4   1  34    9.40    0.96
  -4   1  34   10.81    1.33
  -4   1  34    8.27    0.97
   1   3  34    8.81    1.37
   3  -4  34    7.42    1.34
   3  -4  37    1.35    0.82
   3  -4  37   -0.53    0.97
   1   3  37    0.72    0.73
  -4   1  37    2.65    0.95
   1   3  37    1.53    0.83
  -4   1  37    2.11    1.29
   1   3  40    1.22    0.92
   1   3  40    0.51    0.74
   3  -4  40    2.43    1.10
  -4   1  40    3.94    1.43
   1   3  43    3.04    1.01
   3  -4  43   -0.44    1.14
  -4   1  43    2.05    2.00
   0   3 -45    4.30    0.80
  -3   0 -45    4.12    0.78
  -3   0 -45    4.90    0.75
   0   3 -45    4.11    0.71
   3  -3 -45    4.01    0.75
   0   3 -42    7.35    0.94
  -3   0 -42    5.98    0.90
  -3   0 -42    7.14    0.93
   0   3 -42    8.10    0.89
   3  -3 -42    9.00    0.93
   3  -3 -39    7.00    1.53
   3  -3 -39    5.50    0.95
   0   3 -39    4.26    0.85
  -3   0 -39    5.97    0.92
  -3   0 -39    7.23    0.96
   0   3 -39    5.61    0.84
   3  -3 -39    6.13    0.90
   3  -3 -36   10.49    1.56
  -3   0 -36   11.30    1.02
   3  -3 -36    9.20    0.98
   0   3 -36   10.33    1.00
   3  -3 -36    7.11    0.87
  -3   0 -36   10.80    1.02
   3  -3 -36   10.04    0.97
   0   3 -36    9.42    0.95
   0   3 -33   19.08    1.02
   3  -3 -33   22.11    1.67
   3  -3 -33   17.59    1.11
   0   3 -33   20.88    1.19
   3  -3 -33   20.62    1.20
  -3   0 -33   21.10    1.20
   0   3 -33   20.07    1.14
  -3   0 -33   23.27    1.23
   3  -3 -33   23.72    1.21
   3  -3 -30   16.58    1.47
   0   3 -30   14.54    0.86
  -3   0 -30   13.88    0.97
   0   3 -30   12.12    0.93
   3  -3 -30   13.32    0.90
   0   3 -30   11.20    0.75
   3  -3 -30   13.52    0.99
  -3   0 -30   12.59    1.56
   0   3 -30   13.32    0.94
  -3   0 -30   13.80    1.03
   3  -3 -30   15.45    0.96
   0   3 -27   61.51    1.87
  -3   0 -27   61.33    1.90
   3  -3 -27   66.73    1.93
   0   3 -27   57.43    1.73
   3  -3 -27   60.90    1.88
   0   3 -27   61.57    1.92
  -3   0 -27   61.22    2.61
   0   3 -27   65.69    1.92
  -3   0 -27   62.20    1.97
   3  -3 -27   67.20    1.94
   3  -3 -27   56.78    1.95
   0   3 -24   16.13    0.87
   0   3 -24   17.12    0.70
   3  -3 -24   19.27    0.73
   3  -3 -24   19.77    0.92
  -3   0 -24   18.52    0.93
   3  -3 -24   18.04    1.05
   0   3 -24   17.78    0.79
   3  -3 -24   16.61    0.89
   0   3 -24   16.87    0.92
  -3   0 -24   17.11    1.48
   0   3 -24   17.93    0.84
  -3   0 -24   17.07    1.07
   0   3 -24   17.55    0.89
   3  -3 -24   18.57    0.98
  -3   0 -24   17.40    0.96
   3  -3 -24   18.31    0.91
   0   3 -21   19.65    0.91
   3  -3 -21   22.26    1.05
   0   3 -21   19.15    0.74
   3  -3 -21   22.79    0.63
  -3   0 -21   20.56    1.60
  -3   0 -21   18.15    0.71
   3  -3 -21   22.20    0.77
   3  -3 -21   23.56    0.92
  -3   0 -21   19.27    0.86
  -3   0 -21   18.76    0.88
   3  -3 -21   20.48    1.02
   3  -3 -21   21.36    0.89
   0   3 -21   17.76    0.88
   0   3 -21   19.29    0.88
  -3   0 -21   17.87    1.50
  -3   0 -21   18.68    1.40
   3  -3 -21   20.59    1.23
   0   3 -21   17.18    0.75
   0   3 -21   20.51    0.90
   3  -3 -21   20.25    0.91
  -3   0 -21   17.84    1.06
   3  -3 -21   21.59    0.96
   3  -3 -18   54.22    1.52
   3  -3 -18   50.29    1.30
   3  -3 -18   52.03    1.19
  -3   0 -18   48.11    2.21
   0   3 -18   45.67    1.44
  -3   0 -18   47.82    1.45
  -3   0 -18   46.00    1.39
  -3   0 -18   46.81    1.94
  -3   0 -18   46.20    1.84
   3  -3 -18   51.58    1.51
   3  -3 -18   52.09    1.42
   0   3 -18   47.49    1.29
   0   3 -18   44.53    1.53
   3  -3 -18   49.38    1.69
   3  -3 -18   50.56    1.40
   0   3 -18   50.85    1.43
   3  -3 -18   52.61    1.43
   3  -3 -18   50.38    1.42
   0   3 -18   47.30    2.23
  -3   0 -18   46.79    1.54
  -3   0 -15  329.70    7.26
   3  -3 -15  350.20    7.09
  -3   0 -15  325.96    7.04
   0   3 -15  303.84    7.02
   3  -3 -15  335.78    6.89
   0   3 -15  325.23    7.21
   3  -3 -15  358.72    7.00
   3  -3 -15  340.20    6.98
  -3   0 -15  327.41    6.98
  -3   0 -15  328.42    7.49
   0   3 -15  332.03    6.98
   3  -3 -15  343.82    7.22
   3  -3 -15  344.66    7.06
  -3   0 -15  331.42    6.99
   0   3 -15  326.30    6.99
  -3   0 -15  313.69    7.07
   0   3 -15  325.91    8.00
   3  -3 -15  344.23    6.99
   3  -3 -15  325.77    6.96
   0   3 -12  672.95   13.96
  -3   0 -12  685.26   13.97
  -3   0 -12  686.33   13.76
   3  -3 -12  672.01   13.77
   0   3 -12  681.86   13.76
  -3   0 -12  631.37   13.67
  -3   0 -12  696.41   14.16
   0   3 -12  684.65   13.95
  -3   0 -12  669.91   13.71
   0   3 -12  662.76   13.69
   3  -3 -12  659.31   13.68
   3  -3 -12  687.62   13.74
   3  -3 -12  729.64   13.73
   0   3 -12  672.23   14.59
   0   3 -12  661.26   13.70
   3  -3 -12  661.44   13.69
  -3   0  -9  559.41   10.87
   0   3  -9  543.41   10.70
   3  -3  -9  479.79   10.82
   0   3  -9  529.42   10.74
   0   3  -9  518.41   10.47
  -3   0  -9  498.48   10.45
   0   3  -9  494.21   11.09
   3  -3  -6  208.59    4.40
   0   3  -6  213.12    4.29
  -3   0  -6  205.09    4.29
   0   3  -6  216.82    4.72
   0   3  -3   83.50    2.01
  -3   0  -3   83.75    1.98
   3  -3  -3   76.95    1.93
   3  -3  -3   80.66    1.81
   0   3  -3   82.23    1.87
   0   3  -3   81.51    2.33
  -3   0  -3   81.76    2.08
   3  -3   0  145.36    3.19
  -3   0   0  153.64    3.26
   0   3   0  150.47    3.39
   0   3   3   24.48    1.03
  -3   0   3   24.46    0.71
  -3   0   3   25.17    0.61
   0   3   6   57.98    1.86
   0   3   6   58.63    1.86
   3  -3   6   61.48    1.68
  -3   0   6   57.94    1.30
   0   3   6   58.37    1.85
   0   3   6   63.27    1.76
  -3   0   6   62.96    2.39
   0   3   9 1601.23   32.21
  -3   0   9 1572.36   31.39
   3  -3   9 1616.64   31.92
  -3   0   9 1638.65   32.00
  -3   0   9 1471.73   33.02
  -3   0   9 1559.98   31.36
   0   3   9 1601.06   32.42
   0   3   9 1587.56   32.05
  -3   0   9 1549.68   31.41
  -3   0  12  181.51    4.37
   3  -3  12  180.90    4.28
   0   3  12  175.55    4.54
  -3   0  12  182.13    3.82
   3  -3  12  167.68    3.80
   3  -3  12  180.22    3.81
  -3   0  12  175.53    3.73
   3  -3  12  176.04    4.00
  -3   0  12  183.76    5.74
   0   3  12  176.12    4.44
  -3   0  15    5.17    0.61
   0   3  15    6.66    0.63
  -3   0  15    5.11    0.37
   3  -3  15    6.47    0.66
   0   3  15    6.50    0.84
   3  -3  15    6.11    0.46
   3  -3  15    4.92    0.45
   3  -3  15    7.12    0.68
   3  -3  15    5.71    0.31
  -3   0  15    5.02    0.28
   0   3  15    5.98    0.79
   0   3  18  237.06    5.23
   3  -3  18  204.48    5.14
   0   3  18  210.45    5.42
  -3   0  18  208.19    4.68
   3  -3  18  222.35    4.57
   3  -3  18  209.17    4.57
  -3   0  18  198.78    4.42
  -3   0  18  204.80    4.41
   0   3  18  211.85    5.50
  -3   0  18  210.60    4.64
   0   3  18  215.18    4.75
   0   3  18  204.97    4.49
   3  -3  18  223.58    4.88
   3  -3  18  209.53    4.43
   0   3  21   24.44    1.26
   0   3  21   23.02    1.30
   3  -3  21   23.11    1.29
   0   3  21   22.12    1.37
   3  -3  21   26.48    0.95
  -3   0  21   22.57    0.79
  -3   0  21   22.12    0.89
   3  -3  21   24.47    0.97
  -3   0  21   22.34    0.72
   3  -3  21   23.40    0.74
   3  -3  21   24.94    1.26
  -3   0  21   23.98    0.98
   0   3  21   22.68    0.83
   0   3  21   24.63    1.16
   0   3  21   23.71    1.52
   0   3  24   20.96    0.82
  -3   0  24   25.32    0.85
   3  -3  24   24.93    0.99
   3  -3  24   23.12    1.01
  -3   0  24   24.59    0.95
   3  -3  24   24.35    1.39
   0   3  24   23.60    1.22
  -3   0  24   21.97    0.73
   0   3  24   21.79    0.89
  -3   0  24   23.27    1.02
  -3   0  27   15.25    0.74
  -3   0  27   17.01    0.89
   3  -3  27   15.59    0.97
   3  -3  27   15.58    0.88
   0   3  27   14.63    0.81
   3  -3  27   15.06    1.30
  -3   0  27   15.98    0.97
   0   3  27   17.29    1.21
  -3   0  30   30.49    1.24
   0   3  30   23.82    1.09
   3  -3  30   27.36    1.27
   3  -3  30   28.44    1.19
  -3   0  30   27.85    1.32
   0   3  30   28.26    1.56
   3  -3  30   29.73    1.74
  -3   0  30   29.79    1.56
   3  -3  30   23.67    3.61
  -3   0  30   23.34    3.73
   3  -3  33    0.94    0.82
  -3   0  33    1.03    0.75
   0   3  33    0.50    0.59
   3  -3  33    2.32    0.67
   3  -3  33    1.15    1.13
  -3   0  33    0.90    0.73
   0   3  33    1.24    1.06
  -3   0  33    0.41    1.00
   3  -3  36   23.59    1.44
   3  -3  36   24.58    1.25
   0   3  36   19.00    1.23
   0   3  36   19.18    1.10
  -3   0  36   25.25    1.39
  -3   0  36   20.39    1.71
   0   3  36   24.84    1.88
   3  -3  39    2.02    0.82
   3  -3  39    0.99    0.97
   0   3  39    0.96    0.90
  -3   0  39    0.35    1.02
   0   3  39    1.14    0.72
  -3   0  39    1.42    1.24
   3  -3  42    0.63    1.08
   0   3  42    0.86    0.91
  -3   0  42    2.89    1.89
   0   3  45    3.00    1.06
   3  -3  45   -1.01    1.41
  -3   0  45    4.14    2.21
   3  -2 -43    0.36    0.73
  -2  -1 -43    0.74    0.69
  -1   3 -43   -0.20    0.73
  -1   3 -43    0.14    0.63
   3  -2 -43    0.70    0.70
  -2  -1 -43    0.94    0.70
  -2  -1 -40    3.54    1.38
  -2  -1 -40    3.73    0.87
  -1   3 -40    2.78    0.85
   3  -2 -40    3.90    0.83
  -2  -1 -40    3.92    0.82
   3  -2 -40    4.10    0.78
  -1   3 -40    3.87    0.75
  -1   3 -37    3.27    0.85
  -2  -1 -37    1.63    0.80
   3  -2 -37    2.25    0.69
   3  -2 -37    2.19    0.84
  -1   3 -37    2.21    0.78
   3  -2 -37    1.22    0.73
  -2  -1 -37    1.56    0.75
   3  -2 -34    6.83    0.88
  -1   3 -34    7.07    0.86
   3  -2 -34    3.85    0.72
  -2  -1 -34    6.84    0.84
   3  -2 -34    6.41    0.81
  -2  -1 -34    6.72    0.84
  -1   3 -34    6.05    0.83
  -1   3 -31    2.15    0.54
  -1   3 -31    1.10    0.63
  -2  -1 -31    1.37    1.21
   3  -2 -31    1.02    0.58
  -2  -1 -31    1.64    0.66
   3  -2 -31    1.56    0.73
  -1   3 -31    1.58    0.66
  -2  -1 -31    0.90    0.71
   3  -2 -31    1.14    0.63
   3  -2 -28    1.86    0.40
  -1   3 -28    1.63    0.52
   3  -2 -28    1.43    0.59
   3  -2 -28    1.83    0.66
  -2  -1 -28    0.69    1.11
  -2  -1 -28    1.54    0.61
  -1   3 -28    1.29    0.63
  -2  -1 -28    1.27    0.57
  -2  -1 -28    1.12    0.63
  -1   3 -28    1.01    0.60
   3  -2 -28    2.83    0.65
  -1   3 -25   86.50    2.37
   3  -2 -25   92.44    2.26
  -1   3 -25   86.71    2.28
   3  -2 -25   89.25    2.37
  -2  -1 -25   89.70    2.40
  -1   3 -25   82.46    2.33
  -1   3 -25   86.84    2.42
  -2  -1 -25   95.42    2.44
   3  -2 -25   97.91    2.43
  -2  -1 -25   93.08    3.05
  -1   3 -25   91.50    2.46
   3  -2 -25   95.01    2.42
   3  -2 -25   85.63    2.43
  -2  -1 -25   90.87    2.64
  -1   3 -22   89.47    2.36
  -1   3 -22   86.55    2.15
   3  -2 -22   99.46    2.10
   3  -2 -22   95.06    2.26
  -2  -1 -22   89.26    3.53
  -2  -1 -22   88.80    2.91
  -1   3 -22   84.21    2.22
  -2  -1 -22   89.39    2.96
   3  -2 -22   94.77    2.34
   3  -2 -22   98.25    2.39
  -2  -1 -22   89.66    2.35
  -2  -1 -22   89.91    2.34
  -1   3 -22   86.10    2.36
  -2  -1 -22   91.80    2.56
   3  -2 -22   98.40    2.40
  -1   3 -22   92.83    2.42
   3  -2 -22   89.16    2.38
   3  -2 -19  193.13    4.16
  -2  -1 -19  185.89    5.38
   3  -2 -19  200.98    4.36
   3  -2 -19  200.27    4.04
  -1   3 -19  183.49    4.27
   3  -2 -19  195.37    4.25
   3  -2 -19  193.77    4.59
  -2  -1 -19  184.23    4.23
   3  -2 -19  195.72    4.23
  -2  -1 -19  184.32    4.73
  -2  -1 -19  186.62    4.82
  -1   3 -19  181.31    4.12
  -2  -1 -19  182.41    4.22
  -1   3 -19  189.47    4.27
  -2  -1 -19  183.80    4.38
  -1   3 -19  181.01    5.48
  -2  -1 -19  185.96    5.55
   3  -2 -19  187.39    4.24
   3  -2 -19  197.64    4.26
  -1   3 -16   86.13    2.16
   3  -2 -16   87.01    1.90
   3  -2 -16   84.81    1.99
   3  -2 -16   90.75    2.15
  -2  -1 -16   84.18    2.91
   3  -2 -16   93.02    2.05
  -2  -1 -16   79.91    2.03
  -1   3 -16   82.40    1.95
  -2  -1 -16   80.83    2.42
   3  -2 -16   82.77    2.45
  -2  -1 -16   83.44    2.05
   3  -2 -16   84.21    2.30
  -1   3 -16   78.57    2.14
   3  -2 -16   87.63    2.06
  -2  -1 -16   76.93    2.50
  -1   3 -16   81.71    2.07
   3  -2 -16   87.15    2.05
   3  -2 -16   81.90    2.02
  -1   3 -16   80.67    2.97
  -2  -1 -16   83.12    2.16
  -2  -1 -16   76.52    3.00
  -1   3 -13   59.45    1.58
  -1   3 -13   62.39    1.68
  -2  -1 -13   57.84    1.69
   3  -2 -13   61.61    1.59
  -1   3 -13   58.89    1.81
  -2  -1 -13   62.85    2.27
  -1   3 -13   60.02    1.55
  -1   3 -13   59.70    1.51
  -1   3 -13   59.88    1.60
   3  -2 -13   60.50    1.86
  -2  -1 -13   54.86    1.80
  -2  -1 -13   57.49    1.89
  -2  -1 -13   59.96    1.53
   3  -2 -13   60.54    1.51
  -1   3 -13   60.79    2.28
   3  -2 -13   62.82    1.51
  -2  -1 -13   54.91    2.33
  -1   3 -10 1128.14   22.21
   3  -2 -10 1143.96   21.95
  -2  -1 -10 1175.04   22.74
  -2  -1 -10 1027.64   21.86
   3  -2 -10 1139.58   22.30
  -1   3 -10 1085.57   21.99
  -1   3 -10 1065.67   21.86
  -1   3 -10 1107.92   22.72
  -2  -1 -10 1008.81   22.80
  -2  -1  -7    1.37    0.53
  -1   3  -7    1.85    0.36
  -2  -1  -7    1.72    0.25
  -1   3  -7    2.26    0.30
  -1   3  -7    2.04    0.24
  -1   3  -7    2.06    0.57
  -1   3  -4   19.59    0.64
   3  -2  -4   18.48    0.68
  -1   3  -4   19.14    0.77
  -2  -1  -4   20.67    0.85
  -1   3  -4   17.45    0.90
  -2  -1  -1    8.93    0.47
   3  -2  -1    8.52    0.36
   3  -2  -1    7.71    0.53
  -2  -1  -1    8.24    0.44
  -1   3  -1    8.04    0.44
  -1   3   2  171.02    4.00
   3  -2   2  171.31    3.59
  -1   3   2  178.22    3.66
  -1   3   2  172.53    3.80
  -2  -1   2  171.73    3.73
  -1   3   5  157.14    3.85
   3  -2   5  161.39    3.60
  -1   3   5  167.09    3.62
  -2  -1   5  157.22    3.26
  -1   3   5  161.54    3.68
  -2  -1   5  157.62    3.65
   3  -2   8   79.70    2.14
  -1   3   8   79.85    2.27
  -1   3   8   74.84    2.40
   3  -2   8   77.62    1.70
  -1   3   8   77.31    2.39
  -2  -1   8   79.98    1.71
  -1   3   8   79.74    2.18
  -2  -1   8   79.90    2.31
   3  -2   8   78.87    1.94
  -1   3  11   32.61    1.17
   3  -2  11   27.96    0.80
  -1   3  11   30.10    1.47
   3  -2  11   26.66    1.15
  -2  -1  11   32.01    0.88
   3  -2  11   27.37    0.82
  -1   3  11   32.50    1.60
   3  -2  11   30.03    1.05
  -2  -1  11   32.56    1.52
  -2  -1  11   27.60    0.73
  -1   3  11   30.44    1.29
  -2  -1  11   30.94    0.89
   3  -2  14  116.52    2.67
  -1   3  14  134.63    3.16
   3  -2  14  120.63    3.14
  -2  -1  14  124.88    2.75
  -1   3  14  121.68    3.47
   3  -2  14  117.91    2.60
  -2  -1  14  115.37    2.57
  -2  -1  14  128.09    3.77
   3  -2  14  123.59    2.85
   3  -2  14  117.82    2.53
  -1   3  14  128.26    3.88
  -2  -1  14  116.96    2.50
  -1   3  14  119.21    3.26
  -1   3  17   40.78    1.49
   3  -2  17   33.77    1.10
  -2  -1  17   35.81    1.17
   3  -2  17   33.92    1.45
  -1   3  17   37.79    1.78
  -2  -1  17   35.12    0.96
   3  -2  17   35.58    1.05
  -2  -1  17   33.71    1.01
  -1   3  17   40.16    2.21
  -2  -1  17   34.47    0.90
   3  -2  17   34.68    1.30
   3  -2  17   33.08    0.94
  -2  -1  17   36.38    1.12
  -1   3  17   36.53    1.66
  -2  -1  17   37.26    2.10
  -1   3  20   64.82    2.18
  -1   3  20   63.31    2.44
  -1   3  20   56.42    2.06
   3  -2  20   57.21    2.10
  -2  -1  20   58.50    1.79
   3  -2  20   63.28    1.64
  -2  -1  20   61.01    1.53
  -2  -1  20   62.33    1.62
  -1   3  20   59.29    1.59
   3  -2  20   64.58    2.00
  -2  -1  20   57.29    3.91
  -2  -1  20   60.91    1.73
  -1   3  20   58.80    2.36
   3  -2  20   60.10    1.50
  -2  -1  20   58.29    1.43
  -1   3  23  120.60    3.47
  -1   3  23  102.74    3.29
   3  -2  23  102.30    3.34
  -2  -1  23  117.93    2.66
  -2  -1  23  120.22    2.78
   3  -2  23  118.58    2.76
   3  -2  23  108.95    2.75
   3  -2  23  106.27    2.57
  -1   3  23  108.84    2.72
  -1   3  23  124.09    3.08
  -2  -1  23  118.06    2.90
   3  -2  23  120.62    3.19
  -2  -1  23  121.53    5.86
  -2  -1  26   16.26    0.76
   3  -2  26   16.94    0.88
  -2  -1  26   17.10    0.91
   3  -2  26   17.62    0.95
  -1   3  26   16.85    3.14
   3  -2  26   13.50    2.70
   3  -2  26   17.56    1.30
  -2  -1  26   15.26    1.09
  -2  -1  26   14.33    2.76
  -2  -1  26   16.12    0.97
  -1   3  26   16.53    0.81
  -1   3  26   17.46    1.12
  -2  -1  29    6.17    0.60
  -1   3  29    3.56    0.59
   3  -2  29    3.63    0.62
   3  -2  29    5.00    0.76
  -2  -1  29    5.61    0.75
  -1   3  29    4.75    0.60
  -1   3  29    4.65    2.87
  -2  -1  29    5.19    0.97
  -2  -1  29    2.86    2.38
  -2  -1  29    5.56    0.76
  -1   3  29    4.14    1.00
   3  -2  29    5.02    1.12
   3  -2  29    2.51    2.33
   3  -2  32   37.94    1.54
  -2  -1  32   42.09    1.58
   3  -2  32   38.47    1.45
  -1   3  32   36.05    1.39
  -2  -1  32   39.30    1.88
   3  -2  32   37.78    2.06
  -1   3  32   41.35    1.95
   3  -2  35   30.18    1.34
  -2  -1  35   30.46    1.51
   3  -2  35   28.50    1.47
  -1   3  35   25.93    1.23
  -1   3  35   25.28    1.32
  -1   3  35   31.15    1.91
  -2  -1  35   27.86    1.80
  -2  -1  38    5.80    1.16
  -1   3  38    6.91    1.04
   3  -2  38    8.08    0.90
   3  -2  38    7.19    1.04
  -1   3  38    5.85    0.82
  -1   3  38    6.49    1.47
  -2  -1  38    6.76    1.43
  -1   3  41   14.95    1.27
   3  -2  41   14.98    1.32
   3  -2  41   13.94    1.16
  -2  -1  41   18.18    1.52
  -2  -1  41   17.85    1.78
  -1   3  44    8.64    1.19
   3  -2  44    4.60    1.19
  -2  -1  44    3.16    1.94
   3  -1 -44    1.36    0.67
  -2   3 -44    0.94    0.72
  -1  -2 -44    1.42    0.71
  -2   3 -44    1.00    0.67
  -1  -2 -44    0.89    0.66
   3  -1 -44    1.01    0.62
  -1  -2 -41    3.85    1.40
  -2   3 -41    3.73    0.87
   3  -1 -41    4.31    0.85
  -1  -2 -41    3.80    0.80
   3  -1 -41    4.96    0.80
  -1  -2 -41    4.16    0.84
  -2   3 -41    4.89    0.85
  -1  -2 -38   19.01    1.73
  -1  -2 -38   17.84    1.19
  -2   3 -38   19.32    1.25
   3  -1 -38   17.37    1.17
  -2   3 -38   17.73    1.18
  -1  -2 -38   18.26    1.20
   3  -1 -38   17.38    1.17
   3  -1 -35   14.17    0.99
  -2   3 -35   15.04    1.13
   3  -1 -35   15.45    1.13
  -1  -2 -35   15.85    1.07
  -1  -2 -35   16.36    1.09
   3  -1 -35   16.49    1.10
  -2   3 -35   15.05    1.08
  -2   3 -32   15.67    0.87
  -2   3 -32   17.62    1.10
   3  -1 -32   15.72    1.05
   3  -1 -32   13.15    0.90
  -1  -2 -32   18.19    1.05
  -1  -2 -32   17.68    1.07
  -2   3 -32   16.94    1.07
   3  -1 -32   15.82    1.02
   3  -1 -29    5.22    0.54
  -2   3 -29    6.53    0.63
  -2   3 -29    7.13    0.79
  -1  -2 -29    6.27    0.74
   3  -1 -29    5.62    0.67
  -1  -2 -29    7.87    1.31
   3  -1 -29    5.95    0.73
  -1  -2 -29    5.87    0.72
  -2   3 -29    6.16    0.77
  -1  -2 -29    5.97    0.94
  -1  -2 -29    6.28    0.73
   3  -1 -29    5.61    0.70
  -2   3 -26   51.29    1.59
   3  -1 -26   50.51    1.51
   3  -1 -26   48.29    1.56
  -1  -2 -26   55.88    1.69
  -2   3 -26   50.88    1.69
  -1  -2 -26   46.97    1.63
  -2   3 -26   47.63    1.57
   3  -1 -26   53.30    1.66
  -1  -2 -26   53.79    2.25
  -2   3 -26   53.80    1.70
   3  -1 -26   55.18    1.67
  -1  -2 -26   51.07    1.86
  -1  -2 -23   31.36    2.14
   3  -1 -23   37.04    1.18
  -2   3 -23   32.94    1.19
   3  -1 -23   35.77    0.99
   3  -1 -23   37.99    1.28
  -1  -2 -23   35.06    1.74
  -1  -2 -23   37.80    1.25
  -2   3 -23   33.88    1.14
   3  -1 -23   33.00    1.18
  -1  -2 -23   35.10    1.26
  -1  -2 -23   35.79    1.44
   3  -1 -23   37.82    1.26
   3  -1 -23   31.54    1.24
  -2   3 -23   33.97    1.29
  -2   3 -20    9.54    0.63
   3  -1 -20   10.71    0.47
   3  -1 -20   10.16    0.59
  -1  -2 -20    7.86    1.24
   3  -1 -20    9.98    0.75
  -1  -2 -20    9.50    1.12
  -1  -2 -20   10.14    0.67
   3  -1 -20   10.30    0.66
   3  -1 -20   11.44    0.64
  -1  -2 -20    9.29    0.69
  -2   3 -20   11.81    1.14
  -2   3 -20    9.42    0.55
  -1  -2 -20   10.95    1.10
  -2   3 -20   10.92    1.28
  -2   3 -20   10.36    0.71
  -1  -2 -20    9.30    0.80
  -1  -2 -20   11.22    1.25
   3  -1 -20   10.29    0.67
   3  -1 -20   10.21    0.63
   3  -1 -17  108.18    2.51
   3  -1 -17  109.17    2.40
  -2   3 -17  112.07    2.65
   3  -1 -17  108.12    2.61
  -1  -2 -17  108.71    3.58
  -1  -2 -17  106.23    2.54
  -2   3 -17  106.72    2.46
  -1  -2 -17  108.46    2.99
  -1  -2 -17  107.68    2.93
   3  -1 -17  105.66    2.61
   3  -1 -17  108.43    2.53
   3  -1 -17  104.21    2.94
  -1  -2 -17  108.96    2.54
  -2   3 -17  109.33    2.61
   3  -1 -17  110.80    2.50
   3  -1 -17   99.26    2.49
  -1  -2 -17  103.38    3.59
   3  -1 -17  107.81    2.53
  -1  -2 -17  107.39    2.62
  -2   3 -17  107.65    3.66
  -2   3 -14   22.50    0.86
  -2   3 -14   22.47    0.93
  -1  -2 -14   23.80    1.41
   3  -1 -14   25.23    0.88
   3  -1 -14   24.19    0.79
  -2   3 -14   22.89    0.85
  -1  -2 -14   24.36    0.80
   3  -1 -14   26.81    0.80
  -1  -2 -14   22.37    1.12
  -1  -2 -14   24.51    0.82
   3  -1 -14   25.46    0.88
   3  -1 -14   23.56    1.05
   3  -1 -14   23.22    0.79
  -1  -2 -14   25.07    1.10
  -1  -2 -14   23.86    0.86
   3  -1 -14   24.80    0.79
  -1  -2 -14   25.23    1.47
  -1  -2 -14   24.27    0.86
  -2   3 -14   21.63    1.45
  -1  -2 -11  492.23   10.16
  -2   3 -11  437.57    9.31
  -1  -2 -11  473.90    9.19
  -2   3 -11  430.21    9.23
  -2   3 -11  457.22    9.59
   3  -1 -11  441.77    9.21
   3  -1 -11  441.85    9.14
  -2   3 -11  460.52    9.46
   3  -1 -11  451.79    9.19
   3  -1 -11  439.12    9.55
  -2   3 -11  430.10    9.15
  -1  -2 -11  458.49   10.10
  -1  -2 -11  459.30    9.20
   3  -1 -11  436.20    9.14
  -2   3 -11  442.04   10.14
  -1  -2  -8  511.08   10.10
  -2   3  -8  522.59   10.46
   3  -1  -8  479.86   10.12
  -1  -2  -8  485.46   10.68
  -1  -2  -8  510.89   10.86
   3  -1  -8  496.47   10.42
  -2   3  -8  493.35   10.07
  -2   3  -8  481.04   10.86
  -1  -2  -8  489.87   10.78
  -1  -2  -5   73.00    2.01
  -2   3  -5   68.72    1.60
  -2   3  -5   69.73    1.80
   3  -1  -5   73.53    1.60
  -1  -2  -5   71.10    1.99
  -2   3  -2   50.88    1.39
  -1  -2  -2   51.84    1.52
   3  -1  -2   52.76    1.34
  -1  -2  -2   52.61    1.40
  -1  -2   1    2.07    0.29
   3  -1   1    2.13    0.25
  -2   3   1    2.74    0.25
  -1  -2   1    2.39    0.26
   3  -1   4  112.16    2.62
  -1  -2   4  105.47    2.57
  -2   3   4  115.10    2.59
  -1  -2   4  105.32    2.57
  -2   3   4  115.61    2.54
  -2   3   4  114.49    2.66
  -2   3   7  130.04    3.39
   3  -1   7  138.98    3.29
  -2   3   7  148.77    3.26
   3  -1   7  138.17    3.06
  -1  -2   7  133.05    2.95
  -2   3   7  143.62    3.46
  -2   3   7  143.31    3.23
  -1  -2   7  133.26    3.41
   3  -1  10  200.82    4.24
   3  -1  10  205.77    4.70
  -2   3  10  206.66    4.75
   3  -1  10  213.51    4.29
  -2   3  10  219.10    4.67
  -1  -2  10  201.89    4.28
  -2   3  10  214.08    5.14
  -1  -2  10  180.00    5.65
  -2   3  10  205.17    4.67
   3  -1  10  208.82    4.40
  -1  -2  10  198.54    5.03
  -1  -2  10  188.32    4.13
   3  -1  13   82.67    1.97
  -2   3  13   89.93    2.37
   3  -1  13   84.03    2.39
   3  -1  13   80.95    1.86
  -1  -2  13   83.59    1.88
  -1  -2  13   80.32    1.96
  -1  -2  13   76.02    1.75
  -2   3  13   77.92    2.37
  -2   3  13   84.63    2.91
  -1  -2  13   82.06    2.83
  -1  -2  13   78.96    3.49
   3  -1  13   83.17    2.09
  -2   3  16   82.58    2.40
   3  -1  16   78.20    2.02
   3  -1  16   74.73    1.81
  -2   3  16   75.45    2.79
   3  -1  16   79.41    2.43
  -1  -2  16   83.94    2.15
   3  -1  16   77.99    1.88
  -1  -2  16   80.12    1.90
  -1  -2  16   81.82    1.83
  -1  -2  16   78.89    1.99
  -1  -2  16   74.48    3.06
  -2   3  16   82.02    3.17
  -2   3  16   74.01    2.47
   3  -1  16   83.25    2.16
  -1  -2  16   76.65    1.74
  -1  -2  16   78.06    3.81
  -2   3  19    5.03    0.67
   3  -1  19    5.65    0.49
  -2   3  19    5.28    0.63
   3  -1  19    5.52    0.73
  -2   3  19    5.25    0.98
   3  -1  19    5.89    0.50
   3  -1  19    5.94    0.35
  -1  -2  19    6.19    0.46
  -1  -2  19    6.29    0.53
  -1  -2  19    5.92    0.30
  -1  -2  19    5.69    1.98
   3  -1  19    5.81    0.41
  -2   3  19    6.17    0.85
  -1  -2  19    6.56    0.58
  -2   3  19    5.35    1.18
   3  -1  19    6.90    0.80
  -1  -2  19    4.99    1.14
  -2   3  22   42.29    1.80
  -2   3  22   37.06    1.59
   3  -1  22   36.60    1.70
   3  -1  22   37.57    1.24
  -1  -2  22   39.90    1.26
  -1  -2  22   41.12    1.18
   3  -1  22   41.72    1.62
  -2   3  22   41.33    1.96
   3  -1  22   36.18    1.09
  -2   3  22   37.88    1.22
  -1  -2  22   40.07    1.36
  -1  -2  22   38.27    3.43
  -1  -2  25    4.45    0.51
   3  -1  25    3.41    0.56
  -1  -2  25    3.87    0.61
  -2   3  25    5.15    2.53
  -1  -2  25    3.19    0.78
   3  -1  25    4.54    0.41
  -2   3  25    3.60    0.80
  -1  -2  25    3.54    0.67
  -1  -2  25    5.32    2.07
   3  -1  25    4.67    0.96
  -2   3  25    3.60    0.49
   3  -1  28   40.60    1.43
   3  -1  28   40.28    1.39
  -1  -2  28   40.59    1.43
  -1  -2  28   40.86    1.32
  -2   3  28   34.77    1.24
  -2   3  28   40.25    1.40
  -1  -2  28   40.53    1.76
   3  -1  28   34.27    3.86
  -2   3  28   40.86    4.50
  -1  -2  28   34.18    3.80
  -2   3  28   42.72    1.75
  -1  -2  28   37.91    1.55
   3  -1  28   42.27    1.90
   3  -1  31   18.29    1.00
   3  -1  31   18.65    1.05
  -1  -2  31   19.10    0.94
  -2   3  31   15.74    0.86
  -1  -2  31   17.98    1.09
  -2   3  31   17.32    1.01
  -1  -2  31   13.54    3.06
   3  -1  31   18.90    1.53
  -2   3  31   18.70    1.36
  -2   3  31   17.65    3.92
   3  -1  31   12.53    3.15
  -1  -2  31   16.72    1.36
  -2   3  34    5.98    0.81
   3  -1  34    5.09    0.73
  -1  -2  34    6.58    0.90
   3  -1  34    6.19    0.92
  -2   3  34    4.53    0.67
  -1  -2  34    5.50    1.21
  -2   3  34    7.19    1.26
   3  -1  37   73.43    2.30
   3  -1  37   74.39    2.43
  -1  -2  37   73.39    2.55
  -2   3  37   76.20    2.43
  -2   3  37   81.94    3.16
  -1  -2  37   72.60    2.94
   3  -1  40    5.23    0.81
   3  -1  40    4.87    1.01
  -2   3  40    4.90    1.01
  -1  -2  40    6.56    1.19
  -1  -2  40    5.33    1.35
  -2   3  40    5.24    1.58
   3  -1  43    2.08    1.02
  -1  -2  43    1.87    1.35
  -1  -2  43   -0.57    1.86
   3   0 -45    2.39    0.71
   0  -3 -45    1.98    0.70
   3   0 -45    2.46    0.68
  -3   3 -45    2.14    0.67
   0  -3 -45    2.88    0.73
   0  -3 -42    0.33    0.71
   3   0 -42    0.17    0.73
   0  -3 -42   -0.07    0.69
   3   0 -42    0.38    0.68
  -3   3 -42    1.31    0.68
   0  -3 -39    0.95    1.35
   3   0 -39    1.26    1.40
   0  -3 -39    1.74    0.78
   3   0 -39    0.90    0.77
   3   0 -39    1.27    0.67
   0  -3 -39    1.03    0.77
  -3   3 -39    1.31    0.77
   0  -3 -36   20.60    1.72
   3   0 -36   21.19    1.75
   3   0 -36   15.42    1.04
   0  -3 -36   19.81    1.19
   3   0 -36   20.49    1.23
  -3   3 -36   20.30    1.25
   3   0 -36   21.41    1.20
  -3   3 -36   21.38    1.27
   0  -3 -36   20.85    1.21
   3   0 -33    0.72    0.48
   0  -3 -33    0.70    0.67
   0  -3 -33    0.75    0.70
  -3   3 -33    0.38    0.73
   3   0 -33    0.23    0.57
   3   0 -33    0.64    0.70
   0  -3 -33    0.66    0.69
  -3   3 -33    0.50    0.65
   3   0 -33    0.52    0.63
   3   0 -30   26.05    1.09
  -3   3 -30   28.29    1.11
  -3   3 -30   26.72    1.29
   0  -3 -30   24.29    1.22
   3   0 -30   26.49    1.15
   0  -3 -30   26.65    1.23
   3   0 -30   28.30    1.24
   0  -3 -30   26.24    1.75
  -3   3 -30   29.11    1.32
   3   0 -30   29.12    1.24
   0  -3 -30   26.07    1.45
  -3   3 -27   14.91    0.80
   3   0 -27   15.25    0.78
   0  -3 -27   13.69    0.91
   3   0 -27   14.45    0.82
   0  -3 -27   14.95    0.90
   0  -3 -27   14.42    1.45
  -3   3 -27   12.94    0.89
   3   0 -27   14.59    0.93
   3   0 -27   15.35    0.87
  -3   3 -27   14.22    0.97
   0  -3 -27   13.09    1.05
   3   0 -24   25.37    0.83
  -3   3 -24   23.76    1.00
   3   0 -24   23.79    0.97
  -3   3 -24   25.20    1.61
   0  -3 -24   23.93    1.09
   0  -3 -24   25.54    1.53
   3   0 -24   27.39    1.10
   3   0 -24   24.91    0.98
   0  -3 -24   25.23    1.05
   0  -3 -24   25.19    1.20
   3   0 -24   26.91    1.07
  -3   3 -24   26.29    1.15
   3   0 -21   19.71    0.86
   3   0 -21   21.39    0.74
   0  -3 -21   20.48    1.37
   0  -3 -21   19.49    0.91
   3   0 -21   21.44    0.90
   3   0 -21   22.16    0.84
   0  -3 -21   22.12    0.89
   0  -3 -21   22.17    1.38
  -3   3 -21   22.93    1.00
   3   0 -21   20.52    1.14
   3   0 -21   22.53    0.90
  -3   3 -21   19.89    0.98
   0  -3 -21   20.71    1.01
   0  -3 -18  193.51    5.79
   3   0 -18  213.11    4.59
  -3   3 -18  221.92    4.81
   3   0 -18  207.56    4.45
  -3   3 -18  207.80    4.70
  -3   3 -18  212.01    4.61
   0  -3 -18  209.62    4.60
   0  -3 -18  204.86    4.98
   3   0 -18  214.38    4.58
   3   0 -18  200.29    5.05
   3   0 -18  213.17    4.52
  -3   3 -18  203.70    4.65
   3   0 -18  212.88    4.68
   0  -3 -18  212.98    4.57
   0  -3 -18  204.90    4.99
   3   0 -18  217.33    4.51
   0  -3 -18  210.10    4.67
  -3   3 -18  200.13    5.97
   0  -3 -18  209.11    4.67
   3   0 -18  177.77    4.49
   3   0 -18  215.37    4.58
   0  -3 -18  204.37    5.75
   3   0 -15    5.40    0.38
   3   0 -15    5.23    0.43
   3   0 -15    5.28    0.52
   0  -3 -15    4.89    0.49
  -3   3 -15    5.93    0.51
   0  -3 -15    5.25    0.94
  -3   3 -15    6.27    0.58
   0  -3 -15    5.74    0.44
  -3   3 -15    5.18    0.46
   3   0 -15    5.42    0.42
   0  -3 -15    5.29    0.73
   3   0 -15    5.62    0.50
  -3   3 -15    6.39    0.52
   3   0 -15    5.81    0.41
  -3   3 -15    5.22    0.79
   3   0 -15    5.14    0.56
   0  -3 -15    5.73    0.72
   0  -3 -15    5.40    0.48
   0  -3 -15    5.02    0.48
   3   0 -15    5.33    0.44
   0  -3 -15    5.36    0.46
   0  -3 -15    5.24    0.82
  -3   3 -15    6.10    0.97
   3   0 -12  181.66    3.84
  -3   3 -12  169.12    3.91
   0  -3 -12  167.63    4.70
   3   0 -12  176.55    3.86
  -3   3 -12  177.32    3.99
  -3   3 -12  175.76    4.33
   0  -3 -12  175.96    3.86
   3   0 -12  187.37    4.24
   3   0 -12  182.92    3.86
   0  -3 -12  182.01    4.07
  -3   3 -12  178.75    4.14
  -3   3 -12  169.66    3.79
   0  -3 -12  182.85    3.86
   0  -3 -12  176.94    3.79
   3   0 -12  175.83    3.80
  -3   3 -12  172.39    4.88
   0  -3 -12  179.18    4.65
   0  -3 -12  176.27    3.82
   3   0 -12  178.91    3.80
   0  -3 -12  179.39    3.85
   3   0  -9 1583.39   32.39
   0  -3  -9 1657.10   32.41
  -3   3  -9 1661.46   32.85
   0  -3  -9 1590.68   33.26
   3   0  -9 1598.24   32.75
  -3   3  -9 1537.23   33.37
   0  -3  -9 1608.69   33.07
   0  -3  -6   70.43    2.21
   0  -3  -6   71.95    1.60
   3   0  -6   70.99    1.59
   0  -3  -6   73.23    2.00
   3   0  -6   66.24    2.57
  -3   3  -3   18.37    0.72
   3   0  -3   17.52    0.46
  -3   3  -3   18.89    0.47
   0  -3  -3   19.52    0.64
   0  -3   0  153.91    3.62
   3   0   0  155.28    3.38
  -3   3   0  156.56    3.34
   0  -3   0  153.95    3.51
   3   0   0  161.08    3.39
   0  -3   3   79.48    1.99
  -3   3   3   73.08    2.21
  -3   3   3   77.70    1.77
   0  -3   3   82.05    1.89
   0  -3   3   84.75    2.07
   0  -3   6  225.51    4.92
   3   0   6  224.87    4.86
   3   0   6  229.71    5.07
  -3   3   6  232.88    5.00
   0  -3   6  217.57    4.73
   0  -3   6  220.35    5.15
  -3   3   6  233.43    4.85
  -3   3   6  244.21    5.22
   0  -3   6  218.09    5.60
   3   0   9  503.26   10.47
   3   0   9  509.02   10.14
   0  -3   9  488.44   10.15
  -3   3   9  436.22   10.31
  -3   3   9  508.79   10.36
  -3   3   9  473.18   10.22
  -3   3   9  482.47   10.70
   0  -3   9  470.98   10.71
   3   0   9  513.04   10.08
   0  -3   9  456.18   11.23
   3   0   9  473.17   10.59
   0  -3   9  485.29   10.00
  -3   3  12  733.39   14.97
   3   0  12  731.05   14.63
   3   0  12  685.73   14.62
   3   0  12  687.90   15.02
   0  -3  12  701.03   14.64
   0  -3  12  733.62   14.44
   0  -3  12  658.20   16.30
  -3   3  12  736.19   15.57
   3   0  12  683.93   15.27
  -3   3  12  688.45   14.87
   0  -3  12  709.68   14.53
   3   0  12  723.45   14.60
   0  -3  12  692.84   15.56
   3   0  15  344.94    7.32
  -3   3  15  352.79    7.73
   3   0  15  328.53    7.72
   0  -3  15  329.17    7.27
   3   0  15  329.52    7.26
   3   0  15  329.37    7.03
   0  -3  15  359.48    7.06
   0  -3  15  355.01    7.12
   3   0  15  343.72    7.33
  -3   3  15  323.18    7.68
  -3   3  15  353.55    8.53
   0  -3  15  338.11    7.22
   0  -3  15  326.64    8.49
   0  -3  15  326.64    9.35
   3   0  15  323.50    8.09
   3   0  18   45.94    1.48
  -3   3  18   53.82    1.90
   3   0  18   45.46    1.82
   3   0  18   42.95    1.36
   0  -3  18   46.73    1.42
   0  -3  18   52.37    1.31
   3   0  18   44.94    1.22
   0  -3  18   49.62    1.38
   0  -3  18   47.06    3.29
  -3   3  18   49.86    3.52
   3   0  18   47.24    2.20
   0  -3  18   49.31    1.48
  -3   3  18   51.41    2.57
  -3   3  18   48.82    1.91
   3   0  18   50.53    1.65
  -3   3  21   22.16    1.27
  -3   3  21   21.53    1.71
  -3   3  21   21.10    1.08
   3   0  21   16.68    1.15
   0  -3  21   19.17    0.90
   0  -3  21   20.79    0.80
   3   0  21   18.38    0.68
   3   0  21   17.20    0.81
  -3   3  21   21.77    3.03
   3   0  21   21.16    1.21
   0  -3  21   19.19    2.63
  -3   3  21   21.86    1.38
   0  -3  21   21.75    1.01
   3   0  24   17.61    0.85
   0  -3  24   19.65    0.96
   0  -3  24   19.72    0.84
  -3   3  24   15.81    2.97
   3   0  24   18.43    1.23
   3   0  24   17.07    0.72
  -3   3  24   19.04    0.85
   0  -3  24   18.68    1.14
   0  -3  24   18.81    1.05
   0  -3  24   16.64    2.65
   0  -3  27   67.73    1.82
   0  -3  27   67.24    1.96
   3   0  27   59.76    1.79
  -3   3  27   68.00    2.20
  -3   3  27   70.11    5.45
   3   0  27   67.41    2.35
   0  -3  27   55.00    4.43
   0  -3  27   62.89    2.22
  -3   3  27   59.93    1.84
   3   0  27   57.70    1.65
  -3   3  30   12.44    0.75
   0  -3  30   14.98    1.05
   3   0  30   12.15    0.88
   0  -3  30   16.55    0.87
   3   0  30   12.66    0.94
   3   0  30   10.30    3.06
  -3   3  30   12.76    3.42
   3   0  30   14.77    1.40
   0  -3  30   14.57    1.25
   0  -3  30   12.10    2.88
  -3   3  30   16.07    1.24
  -3   3  30   13.17    0.88
   0  -3  33   26.95    1.37
   3   0  33   21.07    1.19
   3   0  33   21.06    1.12
   0  -3  33   24.75    1.13
  -3   3  33   20.48    1.14
  -3   3  33   20.54    0.99
   0  -3  33   20.94    1.55
   3   0  33   23.34    1.72
  -3   3  33   23.35    1.61
  -3   3  33   19.53    1.15
   0  -3  36   10.87    1.32
  -3   3  36   10.40    1.06
   3   0  36   11.25    1.04
   3   0  36   10.85    0.96
   0  -3  36   11.63    1.47
  -3   3  36   13.01    1.55
   3   0  39    6.25    1.06
   3   0  39    6.62    0.90
   0  -3  39    8.08    1.28
  -3   3  39    6.42    0.99
   0  -3  39    6.11    1.40
  -3   3  39    8.02    1.56
   3   0  42    8.31    1.13
  -3   3  42   11.06    1.26
   3   0  42    9.68    0.95
   0  -3  42    6.25    1.47
   0  -3  42    4.24    1.78
   3   0  45    3.34    1.12
   0  -3  45    0.44    1.77
   3   1 -43    0.57    0.65
   1  -4 -43    1.42    0.69
   1  -4 -43    1.28    0.72
   3   1 -43    0.79    0.65
  -4   3 -43    1.14    0.66
   3   1 -40    6.10    1.46
   1  -4 -40    5.59    1.46
   3   1 -40    6.92    0.88
   1  -4 -40    6.02    0.88
   3   1 -40    6.89    0.86
   1  -4 -40    5.74    0.86
  -4   3 -40    6.64    0.92
   1  -4 -37    6.53    1.47
   3   1 -37    8.28    1.49
   1  -4 -37    7.48    0.90
   3   1 -37    5.58    0.90
  -4   3 -37    7.31    0.92
   1  -4 -37    6.61    0.88
   3   1 -37    5.78    0.87
   3   1 -34   25.82    1.15
   1  -4 -34   30.91    1.86
   1  -4 -34   26.22    1.35
   1  -4 -34   30.25    1.37
   3   1 -34   29.01    1.37
   3   1 -34   24.52    1.18
  -4   3 -34   31.25    1.44
   3   1 -34   27.99    1.28
   3   1 -31   38.46    1.39
   3   1 -31   40.19    1.54
   1  -4 -31   34.59    2.03
   3   1 -31   34.69    1.36
   1  -4 -31   37.73    1.55
   1  -4 -31   42.54    1.56
   3   1 -31   41.26    1.48
   1  -4 -31   38.05    1.73
  -4   3 -31   39.03    1.58
   3   1 -28   15.81    0.86
  -4   3 -28   17.36    0.84
   3   1 -28   17.39    0.98
   3   1 -28   15.18    0.84
   1  -4 -28   15.66    1.01
   1  -4 -28   18.48    1.45
   1  -4 -28   16.13    0.98
   3   1 -28   17.98    0.97
  -4   3 -28   18.58    1.08
   1  -4 -28   15.63    1.14
   3   1 -25   71.41    2.01
   3   1 -25   71.99    1.83
  -4   3 -25   69.28    1.98
   3   1 -25   70.64    1.94
   3   1 -25   70.50    2.04
   1  -4 -25   79.21    2.63
   1  -4 -25   72.07    2.09
   1  -4 -25   77.51    2.07
  -4   3 -25   74.34    2.16
   3   1 -25   73.53    2.04
   1  -4 -25   72.93    2.21
   3   1 -22   15.81    0.79
   3   1 -22   16.32    0.68
   3   1 -22   15.18    0.79
  -4   3 -22   14.33    0.89
   1  -4 -22   16.09    1.23
   1  -4 -22   15.88    0.81
   3   1 -22   13.82    0.97
   3   1 -22   15.14    0.74
   1  -4 -22   13.58    0.82
   1  -4 -22   15.42    0.96
   1  -4 -22   15.14    0.91
   3   1 -22   16.63    0.81
  -4   3 -22   15.59    0.91
   3   1 -19   93.44    2.27
   1  -4 -19  107.75    2.50
  -4   3 -19   95.95    2.55
   3   1 -19   96.16    2.40
   3   1 -19   94.15    2.28
   1  -4 -19   99.23    2.49
  -4   3 -19   90.24    2.48
   3   1 -19   99.45    2.35
   3   1 -19   89.51    2.76
   3   1 -19   96.42    2.37
   1  -4 -19   95.44    2.78
   1  -4 -19   92.01    2.71
   1  -4 -19  100.35    2.37
   1  -4 -19   96.03    2.41
  -4   3 -19   97.64    2.40
   3   1 -19   98.75    2.37
   1  -4 -19   94.39    3.39
   1  -4 -19   98.21    2.47
  -4   3 -19   89.33    3.63
  -4   3 -16   37.01    1.27
   3   1 -16   32.39    1.01
   3   1 -16   34.33    1.10
   1  -4 -16   35.32    1.14
   3   1 -16   29.55    1.16
   3   1 -16   34.95    1.00
   3   1 -16   34.30    1.05
   3   1 -16   34.41    1.04
  -4   3 -16   35.22    1.16
   1  -4 -16   34.69    1.12
  -4   3 -16   37.49    1.09
   1  -4 -16   34.98    1.36
   1  -4 -16   34.48    1.34
  -4   3 -16   36.75    1.67
   3   1 -16   34.99    1.37
  -4   3 -16   36.37    1.48
   1  -4 -16   36.97    1.07
   3   1 -16   34.86    1.12
   3   1 -16   34.16    1.03
   1  -4 -16   34.58    1.77
   1  -4 -16   35.73    1.08
  -4   3 -16   31.76    1.94
   1  -4 -16   33.63    1.11
   1  -4 -13  153.84    3.21
   3   1 -13  141.64    3.20
   3   1 -13  135.30    3.16
   3   1 -13  140.60    3.15
  -4   3 -13  142.16    3.34
   3   1 -13  133.84    3.10
   1  -4 -13  144.03    3.12
  -4   3 -13  133.34    3.47
   1  -4 -13  139.29    3.14
   3   1 -13  138.19    3.16
   3   1 -13  136.93    3.11
  -4   3 -13  149.28    3.14
   3   1 -13  140.24    3.55
   1  -4 -13  147.75    3.39
   1  -4 -13  146.83    3.18
   1  -4 -13  147.21    3.95
  -4   3 -13  136.46    4.32
   1  -4 -13  147.14    3.18
   1  -4 -13  145.52    3.14
   3   1 -13  138.37    3.10
   1  -4 -10  276.85    5.95
  -4   3 -10  277.57    6.47
   3   1 -10  280.97    5.91
   3   1 -10  289.11    5.97
   3   1 -10  282.46    6.33
   1  -4 -10  296.04    5.93
  -4   3 -10  277.89    6.19
  -4   3 -10  274.75    6.32
   1  -4 -10  267.15    6.53
   1  -4 -10  293.56    5.93
   3   1  -7   17.69    0.56
   1  -4  -7   14.96    0.68
   3   1  -7   19.01    0.86
   1  -4  -7   15.37    0.85
   1  -4  -7   17.94    0.97
  -4   3  -4  334.86    6.79
   1  -4  -4  314.69    6.75
   3   1  -4  326.92    7.55
   1  -4  -4  324.72    6.59
   1  -4  -1   83.14    2.32
  -4   3  -1   86.15    1.92
   3   1  -1   81.30    2.00
  -4   3  -1   80.99    1.75
   1  -4   2  265.07    5.71
   3   1   2  246.91    5.58
   1  -4   2  247.65    5.65
   1  -4   5  235.08    4.99
   3   1   5  224.70    4.98
  -4   3   5  231.37    4.97
   1  -4   5  219.35    4.65
   1  -4   5  228.91    5.43
   3   1   8  562.08   12.18
  -4   3   8  624.41   12.32
  -4   3   8  649.64   12.67
   3   1   8  568.87   12.45
   1  -4   8  553.33   12.97
  -4   3   8  556.90   13.29
  -4   3   8  604.53   12.01
   1  -4   8  563.37   11.90
  -4   3  11  176.50    4.15
  -4   3  11  164.40    3.93
   1  -4  11  161.66    3.76
   3   1  11  166.63    3.96
   3   1  11  165.48    4.17
   1  -4  11  185.08    3.67
   1  -4  11  162.66    3.70
  -4   3  11  158.15    3.89
   1  -4  11  145.02    4.96
  -4   3  11  177.19    4.55
   3   1  11  170.11    3.77
  -4   3  11  160.47    5.31
   3   1  11  166.61    4.34
  -4   3  14   72.89    2.25
   3   1  14   76.92    2.03
   1  -4  14   70.91    1.82
   3   1  14   66.25    2.26
   3   1  14   66.74    2.01
   3   1  14   69.54    1.69
   1  -4  14   80.59    1.75
   1  -4  14   75.69    1.80
   3   1  14   65.33    2.44
   3   1  14   73.48    1.94
  -4   3  14   60.90    3.43
   1  -4  14   70.29    1.89
  -4   3  14   64.29    2.62
   1  -4  14   60.04    3.13
  -4   3  14   65.02    2.08
   1  -4  14   71.37    1.89
   3   1  17   81.66    2.24
  -4   3  17   82.89    2.58
   3   1  17   77.31    2.21
   3   1  17   73.64    2.53
   1  -4  17   73.61    1.93
   1  -4  17   82.49    2.01
   3   1  17   74.79    1.88
   1  -4  17   88.91    1.95
  -4   3  17   76.74    4.14
  -4   3  17   81.43    3.23
   3   1  17   80.98    2.89
  -4   3  17   76.13    2.45
   1  -4  17   74.42    3.76
   3   1  17   82.46    2.20
   3   1  20   47.19    1.62
  -4   3  20   51.13    2.02
   3   1  20   46.53    1.96
  -4   3  20   42.98    1.57
   1  -4  20   52.09    1.39
   3   1  20   46.90    1.29
   1  -4  20   49.47    1.47
   1  -4  20   41.71    3.19
  -4   3  20   44.78    3.67
  -4   3  20   44.66    1.90
   3   1  20   49.14    1.70
   1  -4  23  110.96    2.46
   3   1  23   87.76    2.26
   1  -4  23  103.24    2.54
   3   1  23   99.44    2.81
  -4   3  23   85.28    5.39
  -4   3  23   91.14    2.42
   1  -4  23   85.63    4.84
   1  -4  26    6.22    0.61
   3   1  26    5.15    0.62
   1  -4  26    5.15    0.77
   1  -4  26    3.38    2.02
   3   1  26    4.52    0.45
   3   1  26    5.61    1.02
  -4   3  26    5.91    0.62
  -4   3  26    5.28    0.40
   1  -4  29   24.18    1.06
   1  -4  29   24.59    1.21
   3   1  29   18.39    0.95
  -4   3  29   20.10    0.99
  -4   3  29   19.02    0.87
   1  -4  29   15.14    2.88
  -4   3  29   20.82    3.73
  -4   3  29   23.79    1.38
   1  -4  29   21.65    1.42
  -4   3  29   19.97    1.04
   3   1  29   21.89    1.48
   3   1  29   18.32    0.83
   1  -4  32    0.85    0.83
   3   1  32   -0.38    0.67
  -4   3  32    0.34    0.64
   3   1  32    0.02    0.60
   1  -4  32    1.52    0.65
   3   1  32   -0.49    1.08
  -4   3  32   -0.37    0.98
   1  -4  32    0.25    1.03
  -4   3  32    0.45    0.58
   3   1  35   34.44    1.55
   3   1  35   36.52    1.50
  -4   3  35   40.05    1.60
   1  -4  35   39.37    1.89
  -4   3  35   41.58    2.14
   1  -4  35   36.61    2.07
  -4   3  35   33.77    1.60
   3   1  38   11.36    1.14
  -4   3  38   15.93    1.18
   1  -4  38   13.95    1.35
   3   1  38   12.22    1.00
   3   1  38   13.46    1.42
  -4   3  38   14.09    1.63
   1  -4  38   13.63    1.59
   3   1  41    8.92    0.89
   3   1  41    6.49    1.06
  -4   3  41   10.10    1.72
   3   1  41    8.05    1.37
   3   1  44    6.70    0.94
   3   1  44    5.89    1.11
  -4   3  44    8.83    2.26
   2  -5 -44   10.11    0.90
  -5   3 -44    9.67    0.96
   3   2 -44   10.40    0.96
   3   2 -44    9.56    0.88
   2  -5 -44   10.06    0.94
  -5   3 -44   10.45    0.95
   2  -5 -41    2.31    1.35
   3   2 -41    3.34    1.35
  -5   3 -41    3.88    0.79
   2  -5 -41    3.71    0.83
   3   2 -41    3.03    0.84
   2  -5 -41    3.22    0.80
  -5   3 -41    3.09    0.84
   3   2 -41    3.48    0.74
   3   2 -38   32.32    2.04
   2  -5 -38   29.81    2.02
   2  -5 -38   27.85    1.40
   3   2 -38   28.17    1.45
  -5   3 -38   28.37    1.48
   3   2 -38   27.16    1.38
  -5   3 -38   31.48    1.52
   2  -5 -35    4.90    1.41
   3   2 -35    5.30    0.70
   2  -5 -35    5.42    0.83
   3   2 -35    5.25    0.87
   2  -5 -35    4.16    0.87
  -5   3 -35    4.98    0.88
   3   2 -35    5.96    0.81
  -5   3 -35    6.22    0.92
   2  -5 -32    3.63    1.27
   3   2 -32    2.39    0.58
   3   2 -32    3.89    0.59
   2  -5 -32    2.86    0.73
   3   2 -32    3.95    0.73
  -5   3 -32    3.94    0.82
   2  -5 -32    4.65    0.78
   3   2 -32    3.98    0.70
  -5   3 -32    3.18    0.79
   2  -5 -32    4.32    0.93
   3   2 -29   24.67    1.12
   2  -5 -29   29.96    1.71
   2  -5 -29   27.22    1.24
   3   2 -29   25.72    1.21
   2  -5 -29   27.49    1.69
  -5   3 -29   25.35    1.23
   2  -5 -29   28.85    1.25
   3   2 -29   24.49    1.05
   2  -5 -29   27.24    1.38
  -5   3 -29   27.40    1.33
   3   2 -29   26.75    1.17
  -5   3 -26   39.98    1.33
   2  -5 -26   44.29    1.86
   3   2 -26   40.78    1.24
   3   2 -26   41.23    1.46
   3   2 -26   40.63    1.33
   2  -5 -26   37.59    1.85
   3   2 -26   42.07    1.46
   2  -5 -26   41.59    1.45
   2  -5 -26   40.42    1.49
   2  -5 -26   38.92    1.59
  -5   3 -26   45.10    1.59
   2  -5 -26   38.75    1.56
   3   2 -26   43.49    1.44
  -5   3 -23   62.20    1.91
   3   2 -23   56.73    1.56
   3   2 -23   57.99    1.73
  -5   3 -23   62.45    1.77
   3   2 -23   55.09    1.57
   2  -5 -23   53.33    1.71
   2  -5 -23   56.64    1.69
   2  -5 -23   55.63    1.81
   3   2 -23   51.70    2.02
   3   2 -23   58.25    1.69
   2  -5 -23   54.89    2.07
  -5   3 -23   61.26    1.85
   2  -5 -23   55.19    1.78
   3   2 -23   59.49    1.68
   2  -5 -20    7.55    0.72
   3   2 -20    8.54    0.56
   3   2 -20    7.60    0.65
  -5   3 -20    8.51    0.71
  -5   3 -20    9.35    0.78
  -5   3 -20    8.14    1.16
  -5   3 -20    8.20    0.73
   3   2 -20    8.87    0.78
   3   2 -20    7.77    0.53
   3   2 -20    7.59    0.56
   2  -5 -20    7.93    0.64
   2  -5 -20    6.66    0.93
  -5   3 -20    8.83    1.33
   3   2 -20    7.94    0.60
   2  -5 -20    6.92    0.66
  -5   3 -20    7.87    0.69
   2  -5 -20    7.77    0.64
   3   2 -20    7.76    0.57
   2  -5 -20    7.84    0.71
  -5   3 -17  156.40    3.67
   3   2 -17  146.22    3.62
  -5   3 -17  151.96    3.75
  -5   3 -17  156.39    3.98
   2  -5 -17  168.09    3.67
   3   2 -17  148.37    3.50
   3   2 -17  156.32    3.61
   2  -5 -17  153.66    3.78
   3   2 -17  155.20    4.02
  -5   3 -17  159.73    3.57
   2  -5 -17  148.86    3.85
   3   2 -17  158.76    3.60
   3   2 -17  160.05    3.45
  -5   3 -17  157.50    4.25
   2  -5 -17  161.65    3.63
   3   2 -17  155.16    3.53
  -5   3 -17  155.83    4.04
   2  -5 -17  165.96    3.55
   2  -5 -17  158.53    4.58
  -5   3 -17  151.53    5.02
   2  -5 -17  158.33    3.60
   2  -5 -17  164.83    3.57
   3   2 -17  157.66    3.51
  -5   3 -14 1111.61   23.11
   3   2 -14 1120.82   22.88
   3   2 -14 1064.98   22.86
   3   2 -14 1125.47   22.95
   2  -5 -14 1148.99   22.96
  -5   3 -14 1074.06   22.99
  -5   3 -14 1136.84   22.87
   3   2 -14 1099.96   23.39
   2  -5 -14 1092.59   23.11
  -5   3 -14 1128.98   23.30
   2  -5 -14 1128.66   22.90
   3   2 -14 1072.30   22.90
   2  -5 -14 1159.94   22.86
   3   2 -14 1094.61   22.85
   2  -5 -14 1138.98   22.92
   3   2 -14 1148.88   22.95
   3   2 -14 1107.95   22.83
   2  -5 -14 1136.79   22.88
   2  -5 -14 1117.66   22.90
   2  -5 -14 1128.50   23.88
  -5   3 -14 1072.00   24.48
  -5   3 -11  153.85    3.92
  -5   3 -11  148.54    3.51
   2  -5 -11  159.20    3.41
  -5   3 -11  145.86    3.39
   2  -5 -11  150.60    3.29
   3   2 -11  151.14    3.73
   2  -5 -11  154.64    3.29
   3   2 -11  148.80    3.35
  -5   3 -11  152.98    3.26
  -5   3 -11  146.95    3.59
  -5   3 -11  144.09    3.75
   2  -5 -11  149.06    3.24
   2  -5 -11  152.10    3.29
   2  -5 -11  145.30    3.93
   2  -5 -11  146.61    3.25
   3   2  -8 1009.18   20.73
  -5   3  -8 1069.49   20.82
   2  -5  -8 1014.02   20.84
   3   2  -8 1037.39   21.28
   2  -5  -8 1057.17   21.35
  -5   3  -5  325.03    6.61
   2  -5  -5  278.50    6.14
   3   2  -5  307.98    6.22
   2  -5  -5  296.14    6.49
   2  -5  -2  122.12    3.46
  -5   3  -2  137.24    3.15
   3   2  -2  133.76    3.05
   2  -5  -2  127.66    3.12
   3   2  -2  130.61    3.10
   3   2   1  226.94    5.27
   2  -5   1  227.36    5.46
  -5   3   1  246.43    5.13
  -5   3   1  237.65    5.14
   3   2   1  232.25    5.22
   3   2   4  491.52   10.27
   2  -5   4  484.23   10.27
   2  -5   4  465.85    9.81
  -5   3   4  487.14    9.73
   3   2   7 3096.82   62.43
   2  -5   7 3112.73   62.28
  -5   3   7 3182.12   62.45
   2  -5   7 3019.04   62.00
   2  -5   7 3068.44   62.91
   3   2   7 3091.05   62.56
  -5   3   7 3154.25   61.91
  -5   3   7 2908.99   63.27
  -5   3  10  184.50    4.46
  -5   3  10  165.49    4.13
   2  -5  10  186.19    4.12
   3   2  10  179.03    4.39
   3   2  10  175.51    3.89
  -5   3  10  193.29    4.86
   3   2  10  183.23    4.03
   3   2  10  177.16    4.57
   2  -5  10  185.22    5.25
  -5   3  10  169.44    4.03
   2  -5  10  182.18    4.02
  -5   3  10  172.71    5.50
  -5   3  13  149.35    4.06
   2  -5  13  149.01    3.52
   3   2  13  156.41    3.96
   2  -5  13  184.38    3.60
   3   2  13  153.81    3.46
   2  -5  13  186.49    3.57
   2  -5  13  147.95    3.61
   2  -5  13  142.24    5.01
  -5   3  13  142.12    3.73
  -5   3  13  157.23    4.54
   3   2  13  163.87    3.64
   3   2  13  141.66    4.19
  -5   3  13  142.95    5.40
   3   2  16  150.49    3.48
  -5   3  16  146.54    3.76
   2  -5  16  102.25    2.76
   3   2  16  125.42    3.66
   3   2  16  125.98    3.42
   3   2  16  132.03    2.95
   2  -5  16  154.62    3.10
   2  -5  16  164.26    3.07
  -5   3  16  137.20    5.45
   3   2  16  132.12    3.91
   2  -5  16  127.03    4.93
   2  -5  16  136.56    3.20
  -5   3  16  131.65    3.42
   3   2  16  136.90    3.18
  -5   3  16  138.20    4.34
   3   2  19    6.16    0.62
  -5   3  19    6.25    0.80
   3   2  19    5.53    0.63
   3   2  19    6.89    0.84
  -5   3  19    5.54    0.51
   2  -5  19    8.80    0.58
   2  -5  19    7.40    0.72
   3   2  19    6.25    0.49
   3   2  19    7.15    0.80
  -5   3  19    6.14    0.78
   2  -5  19    6.89    0.80
   2  -5  19    7.82    1.84
  -5   3  19    6.08    2.17
   3   2  22   50.19    1.47
   2  -5  22   61.44    1.66
   2  -5  22   61.85    1.75
   2  -5  22   49.95    3.53
   3   2  22   56.98    1.93
  -5   3  22   52.83    1.43
  -5   3  22   57.35    4.15
   2  -5  25   25.14    1.18
   3   2  25   19.39    0.80
   2  -5  25   25.43    1.02
  -5   3  25   22.28    0.99
   2  -5  25   21.28    2.83
   3   2  25   21.35    1.28
  -5   3  25   21.42    0.77
  -5   3  25   17.00    3.00
  -5   3  28   18.00    0.90
   3   2  28   18.00    0.93
   2  -5  28   23.65    1.20
   2  -5  28   24.63    1.10
   2  -5  28   15.79    2.73
  -5   3  28   19.66    3.41
  -5   3  28   19.00    0.99
   3   2  28   21.58    1.42
   3   2  28   16.35    0.78
   3   2  31   17.08    0.99
   2  -5  31   21.95    1.16
   2  -5  31   23.56    1.32
  -5   3  31   18.49    1.00
   2  -5  31   17.14    2.95
  -5   3  31   17.23    1.07
  -5   3  31   20.43    1.40
   3   2  31   16.07    0.81
   3   2  34    0.94    0.78
   3   2  34    0.65    0.72
   2  -5  34    0.51    0.99
  -5   3  34    1.29    0.73
   2  -5  34    0.94    0.78
   2  -5  34    1.64    1.17
  -5   3  34    0.69    0.68
  -5   3  34    0.42    1.06
   2  -5  37    5.81    1.14
   3   2  37    5.09    0.88
   3   2  37    4.36    0.91
  -5   3  37    5.21    0.94
  -5   3  37    5.13    1.40
   3   2  37    5.99    1.14
   3   2  40    7.54    1.05
   3   2  40    7.40    0.88
  -5   3  40   10.19    1.62
   3   2  40    7.57    1.29
   3   2  43   19.05    1.16
   3   2  43   16.23    1.27
   3  -6 -42    4.79    0.83
  -6   3 -42    5.16    0.84
   3   3 -42    4.75    0.83
   3   3 -42    4.57    0.75
  -6   3 -42    6.80    0.86
   3  -6 -39   10.47    1.62
   3   3 -39   11.80    1.55
   3   3 -39    9.25    0.97
  -6   3 -39   11.76    1.09
   3  -6 -39   12.20    1.02
   3   3 -39   10.14    0.94
  -6   3 -39   11.78    1.10
   3  -6 -36   11.56    1.61
   3   3 -36   11.37    0.89
   3   3 -36   11.21    1.00
   3  -6 -36   11.24    1.05
   3  -6 -36   13.00    1.05
  -6   3 -36   13.43    1.08
   3   3 -36   12.28    0.93
  -6   3 -36   14.91    1.16
   3  -6 -33   14.48    1.60
   3   3 -33   15.44    0.96
   3  -6 -33   12.59    1.07
  -6   3 -33   15.58    1.09
   3   3 -33   16.53    1.06
   3  -6 -33   15.71    1.07
   3   3 -33   16.92    1.02
   3  -6 -33   13.92    1.19
  -6   3 -33   15.43    1.13
   3  -6 -30   60.58    2.39
   3   3 -30   55.77    1.86
  -6   3 -30   57.02    1.96
   3  -6 -30   58.47    1.90
   3  -6 -30   53.02    1.88
   3   3 -30   57.53    1.87
  -6   3 -30   60.78    2.05
   3   3 -30   59.12    1.85
   3  -6 -30   56.18    2.06
   3  -6 -27   22.73    1.52
   3   3 -27   20.82    1.06
   3   3 -27   21.34    0.87
  -6   3 -27   20.84    1.08
   3  -6 -27   20.11    1.07
   3  -6 -27   18.46    1.38
   3  -6 -27   21.06    1.06
   3   3 -27   19.92    0.88
   3   3 -27   22.66    1.06
   3  -6 -27   20.80    1.21
  -6   3 -27   21.55    1.19
   3   3 -27   22.41    0.99
   3  -6 -27   21.19    1.19
   3   3 -24    5.53    0.52
   3   3 -24    6.30    0.66
   3  -6 -24    4.77    0.79
   3  -6 -24    5.89    1.09
  -6   3 -24    7.29    0.75
   3  -6 -24    6.18    0.69
   3   3 -24    5.73    0.62
   3  -6 -24    5.95    0.77
   3  -6 -24    6.60    0.68
   3   3 -24    5.59    0.50
  -6   3 -24    6.68    0.71
   3  -6 -24    7.19    0.95
  -6   3 -24    6.83    1.28
   3   3 -24    5.83    0.59
  -6   3 -24    7.21    0.80
   3  -6 -24    5.28    0.72
   3   3 -21    3.14    0.48
  -6   3 -21    4.03    0.64
   3  -6 -21    3.45    1.00
   3   3 -21    3.51    0.56
  -6   3 -21    4.52    0.67
   3  -6 -21    4.55    0.69
   3   3 -21    3.48    0.62
   3   3 -21    3.77    0.41
   3  -6 -21    3.57    0.61
   3  -6 -21    4.02    0.56
  -6   3 -21    4.66    0.65
   3   3 -21    3.73    0.54
  -6   3 -21    4.25    0.68
  -6   3 -21    2.84    1.26
  -6   3 -21    3.94    1.10
   3   3 -21    4.14    0.52
   3  -6 -21    3.21    0.79
   3   3 -21    3.56    0.48
   3  -6 -21    4.77    0.59
   3  -6 -21    4.06    0.63
   3   3 -18   39.78    1.30
   3   3 -18   34.19    1.16
   3   3 -18   37.90    1.20
  -6   3 -18   37.27    1.33
   3  -6 -18   43.91    1.56
   3  -6 -18   43.28    1.39
  -6   3 -18   38.72    1.66
  -6   3 -18   37.95    1.41
  -6   3 -18   38.01    1.23
   3   3 -18   36.79    1.09
   3   3 -18   42.58    1.29
   3   3 -18   39.15    1.20
   3  -6 -18   40.12    1.32
   3  -6 -18   42.71    1.23
   3  -6 -18   37.52    1.49
  -6   3 -18   37.97    1.91
   3   3 -18   36.90    1.55
  -6   3 -18   38.59    1.72
   3  -6 -18   40.43    1.27
  -6   3 -18   36.62    2.34
   3   3 -18   39.87    1.16
   3  -6 -18   41.54    1.23
   3   3 -15  784.54   16.11
  -6   3 -15  776.13   16.28
  -6   3 -15  782.69   16.42
   3  -6 -15  793.33   16.24
   3  -6 -15  848.69   16.37
  -6   3 -15  766.28   16.58
   3   3 -15  773.07   16.26
  -6   3 -15  788.73   16.63
   3  -6 -15  808.15   16.14
   3  -6 -15  741.09   15.98
   3  -6 -15  817.94   16.18
   3  -6 -15  796.88   16.20
   3   3 -15  780.42   16.13
   3   3 -15  796.87   16.26
  -6   3 -15  768.67   16.14
   3  -6 -15  778.72   16.37
   3   3 -15  875.41   16.07
   3   3 -15  779.15   16.72
   3  -6 -15  799.79   16.16
  -6   3 -15  770.01   17.99
   3  -6 -15  794.69   16.17
   3   3 -15  781.93   16.09
  -6   3 -12   16.15    0.74
  -6   3 -12   14.95    0.86
   3  -6 -12   16.28    0.55
   3  -6 -12   16.62    0.87
  -6   3 -12   14.51    0.55
  -6   3 -12   14.97    0.62
  -6   3 -12   15.26    0.96
   3   3 -12   18.56    0.74
   3   3 -12   17.85    0.96
   3   3 -12   16.41    0.60
   3  -6 -12   15.86    0.63
  -6   3 -12   16.92    1.19
   3  -6 -12   17.84    0.68
   3  -6 -12   16.75    0.61
   3   3 -12   17.22    0.55
   3  -6 -12   16.59    0.62
   3  -6 -12   16.52    0.64
   3  -6  -9  452.45    8.63
   3  -6  -9  405.82    8.55
   3   3  -9  428.90    8.71
  -6   3  -9  416.92    8.88
  -6   3  -9  422.70    9.09
   3  -6  -9  425.80    8.59
  -6   3  -9  425.63    8.72
   3   3  -9  425.95    8.55
  -6   3  -9  419.35    8.90
   3   3  -9  414.03    8.68
   3  -6  -9  386.57    8.68
   3   3  -9  416.18    8.62
   3   3  -9  410.09    8.56
   3  -6  -9  412.08    8.56
   3  -6  -9  413.01    9.15
   3   3  -6  257.87    5.55
   3  -6  -6  244.62    5.39
   3  -6  -6  251.29    5.73
   3   3  -3   90.53    2.33
  -6   3  -3   93.04    2.39
   3   3  -3   93.83    2.42
  -6   3  -3   86.81    1.86
   3   3   0  432.39    9.36
   3   3   0  451.49    9.34
  -6   3   0  443.15    9.14
  -6   3   0  424.05    8.74
   3  -6   0  426.49    9.27
   3   3   0  448.54    9.30
  -6   3   3 2625.02   51.51
   3   3   3 2501.83   51.86
  -6   3   3 2615.47   51.75
  -6   3   3 2567.30   51.23
   3   3   6 2146.95   39.58
   3  -6   6 1818.15   39.28
   3  -6   6 2076.17   39.58
  -6   3   6 1913.85   38.72
   3   3   6 1900.77   38.87
  -6   3   6 2064.42   40.47
  -6   3   9  603.67   12.12
   3  -6   9  539.98   11.73
   3   3   9  571.65   12.13
   3  -6   9  489.97   11.54
   3   3   9  577.34   11.44
   3  -6   9  548.19   11.61
  -6   3   9  568.71   11.32
  -6   3   9  569.02   13.31
   3  -6   9  537.58   12.49
   3   3   9  596.43   12.23
   3  -6   9  561.67   11.55
  -6   3   9  567.24   11.40
  -6   3  12  224.74    5.27
   3   3  12  207.44    5.15
   3  -6  12  188.53    4.58
  -6   3  12  215.84    4.64
   3  -6  12  204.03    4.61
   3  -6  12  237.96    4.69
   3   3  12  206.41    4.51
   3   3  12  206.98    5.31
  -6   3  12  234.16    5.73
   3   3  12  211.61    4.63
  -6   3  12  204.12    4.66
  -6   3  12  215.22    6.56
   3  -6  12  198.18    5.89
   3  -6  12  212.24    4.68
  -6   3  15  164.14    4.30
   3   3  15  142.51    4.04
   3  -6  15  169.63    3.63
   3   3  15  142.55    3.46
   3  -6  15  178.07    3.66
   3   3  15  157.86    3.66
   3   3  15  148.03    4.35
  -6   3  15  146.94    5.62
   3  -6  15  161.17    3.73
  -6   3  15  163.58    4.84
   3  -6  15  149.74    5.27
  -6   3  15  145.92    3.77
   3   3  18  293.53    6.44
  -6   3  18  262.32    6.66
   3   3  18  238.43    6.28
   3   3  18  231.30    6.47
   3  -6  18  305.87    5.86
   3   3  18  247.77    5.69
   3  -6  18  307.85    5.90
   3   3  18  238.98    6.74
  -6   3  18  244.35    8.58
   3   3  18  266.39    5.97
   3  -6  18  270.19    6.02
  -6   3  18  238.22    6.14
   3  -6  18  235.10    7.80
   3   3  21  231.53    5.61
   3  -6  21  256.22    5.19
   3   3  21  197.75    4.88
   3  -6  21  249.37    5.13
  -6   3  21  218.74    4.84
  -6   3  21  200.41    8.08
   3  -6  21  232.29    5.35
   3  -6  21  199.46    7.43
   3   3  21  230.36    5.30
   3  -6  24   13.56    0.94
   3  -6  24   12.84    0.87
   3   3  24   10.72    0.63
  -6   3  24   11.09    0.74
  -6   3  24   10.55    2.59
  -6   3  24   10.93    0.57
   3  -6  24    8.18    1.99
   3   3  24   13.31    1.10
   3  -6  27   21.15    1.22
   3  -6  27   21.23    1.12
  -6   3  27   19.64    0.90
   3   3  27   15.83    0.75
   3   3  27   19.33    1.31
  -6   3  27   19.87    3.16
  -6   3  27   17.76    0.74
   3  -6  27   15.26    2.53
  -6   3  27   17.40    0.97
   3   3  30    7.79    0.76
   3  -6  30    9.82    1.12
   3  -6  30    7.87    0.89
  -6   3  30    8.58    0.74
  -6   3  30    8.17    2.85
   3  -6  30    4.49    2.13
   3   3  30    6.38    0.60
  -6   3  30    7.80    0.80
   3  -6  33    9.34    1.02
   3   3  33   10.46    0.87
  -6   3  33   11.37    0.97
  -6   3  33   12.16    1.31
   3   3  33   10.49    0.70
   3   3  36    0.06    0.82
   3   3  36    0.35    0.72
   3  -6  36   -0.55    0.94
  -6   3  36    0.31    0.73
  -6   3  36   -0.28    1.17
   3   3  39    0.67    0.85
   3  -6  39   -0.87    1.46
   3   3  39    1.09    0.75
   3   3  39    2.02    1.15
  -6   3  39    0.74    1.30
  -6   3  39    4.24    1.83
   3   3  42   10.20    0.98
   3   3  42    9.85    1.13
   3  -6  42    6.78    1.64
  -7   3 -43    1.73    0.70
   3   4 -43    2.73    0.72
   4  -7 -43    2.17    0.71
  -7   3 -43    2.80    0.75
   4  -7 -40   15.13    1.77
   3   4 -40   15.28    1.59
   4  -7 -40   14.33    1.10
   3   4 -40   12.71    1.06
  -7   3 -40   15.33    1.11
  -7   3 -40   15.06    1.13
   3   4 -40   13.21    0.97
   3   4 -37    3.26    0.69
   4  -7 -37    5.93    1.57
   3   4 -37    4.59    1.35
   4  -7 -37    3.06    0.79
   4  -7 -37    2.58    0.89
  -7   3 -37    2.77    0.83
   3   4 -37    3.10    0.80
   3   4 -37    4.18    0.71
  -7   3 -37    4.35    0.89
   4  -7 -34   -1.34    1.36
   3   4 -34    1.14    0.60
   3   4 -34    1.17    0.66
   4  -7 -34   -0.54    0.74
  -7   3 -34    0.16    0.73
   4  -7 -34    0.67    0.79
   4  -7 -34    0.05    0.84
   3   4 -34    0.43    0.56
  -7   3 -34    0.15    0.83
   3   4 -31   23.12    1.18
   4  -7 -31   25.39    1.77
   4  -7 -31   22.05    1.22
  -7   3 -31   24.00    1.27
   4  -7 -31   25.47    1.25
   3   4 -31   22.92    1.16
  -7   3 -31   24.86    1.34
   4  -7 -31   21.19    1.31
   3   4 -31   24.15    1.10
   3   4 -28   10.48    0.83
   3   4 -28    8.84    0.63
   4  -7 -28    8.03    1.29
   4  -7 -28    7.58    0.87
   4  -7 -28    8.60    0.83
   4  -7 -28    6.87    1.02
   3   4 -28   10.00    0.81
   4  -7 -28    8.84    0.95
  -7   3 -28   10.07    0.89
   3   4 -28    9.27    0.72
   4  -7 -28    9.12    0.88
  -7   3 -28   10.41    0.98
   3   4 -25   28.81    1.10
   4  -7 -25   32.47    1.34
   3   4 -25   31.19    1.27
  -7   3 -25   30.67    1.33
   4  -7 -25   33.81    1.72
   4  -7 -25   29.69    1.36
  -7   3 -25   28.32    1.26
  -7   3 -25   30.36    1.91
   4  -7 -25   28.90    1.50
   4  -7 -25   30.36    1.23
   3   4 -25   30.17    1.19
   4  -7 -25   31.56    1.24
   3   4 -25   31.59    1.15
   4  -7 -25   30.26    1.30
  -7   3 -25   31.03    1.38
  -7   3 -22   11.84    0.83
   4  -7 -22   12.32    0.86
   4  -7 -22   12.90    1.20
   3   4 -22   11.81    0.81
   3   4 -22   10.76    0.69
  -7   3 -22   10.95    0.85
  -7   3 -22   12.26    1.53
   4  -7 -22   11.37    0.98
  -7   3 -22   13.28    1.36
  -7   3 -22   11.55    0.80
   4  -7 -22   10.48    0.82
   4  -7 -22   11.78    0.77
   3   4 -22   10.18    0.56
   3   4 -22    9.75    0.85
  -7   3 -22   10.92    0.88
   3   4 -22   11.59    0.73
   3   4 -22   10.53    0.70
   4  -7 -22   11.99    0.78
   3   4 -22   11.63    0.67
   4  -7 -22   12.58    0.76
   3   4 -19   92.28    2.45
  -7   3 -19   98.88    2.62
   3   4 -19   77.20    2.28
  -7   3 -19  103.20    3.01
   4  -7 -19  108.92    2.63
   4  -7 -19  112.90    2.86
  -7   3 -19  100.78    2.71
   3   4 -19  100.83    2.60
  -7   3 -19   99.75    2.50
  -7   3 -19  102.68    3.14
   4  -7 -19   99.83    2.52
   3   4 -19  107.54    2.61
   3   4 -19   98.42    2.30
   3   4 -19   99.61    2.45
   4  -7 -19  106.51    2.49
   3   4 -19   92.33    2.91
  -7   3 -19  107.82    3.40
   4  -7 -19   99.82    2.76
   4  -7 -19  102.93    2.57
   4  -7 -19  104.04    2.51
   3   4 -19   99.84    2.40
   4  -7 -19  106.66    2.50
  -7   3 -16   32.68    1.23
   3   4 -16   30.61    1.15
  -7   3 -16   36.37    1.58
   4  -7 -16   31.60    1.20
   4  -7 -16   36.10    1.41
  -7   3 -16   33.46    1.38
   4  -7 -16   34.04    1.06
  -7   3 -16   37.98    1.18
   4  -7 -16   33.06    1.25
   3   4 -16   32.01    1.17
   4  -7 -16   31.30    0.91
   4  -7 -16   33.76    1.12
   3   4 -16   30.44    1.03
   3   4 -16   31.43    0.91
   3   4 -16   30.76    1.40
   4  -7 -16   34.22    1.10
   4  -7 -16   34.40    1.07
   4  -7 -16   32.23    1.08
  -7   3 -16   33.06    2.29
   3   4 -16   32.01    0.98
   3   4 -13  112.80    2.74
  -7   3 -13  119.21    2.60
   4  -7 -13  118.59    2.64
   3   4 -13  109.13    2.55
   3   4 -13  116.45    3.16
  -7   3 -13  111.54    3.29
   4  -7 -13  112.07    2.57
   4  -7 -13  109.06    2.61
  -7   3 -13  115.43    3.03
  -7   3 -13  118.11    2.94
   4  -7 -13  104.18    2.48
   3   4 -13  112.43    2.53
  -7   3 -13  115.03    2.75
  -7   3 -13  120.59    2.68
   4  -7 -13  108.06    2.79
   3   4 -13  114.64    2.62
   3   4 -13  113.30    2.51
   4  -7 -13  112.29    2.60
   4  -7 -13  109.96    2.58
   3   4 -13  117.20    2.50
   3   4 -10  258.08    5.61
  -7   3 -10  254.02    6.02
   4  -7 -10  290.01    5.54
   4  -7 -10  256.02    5.43
   4  -7 -10  256.12    5.47
  -7   3 -10  255.84    5.79
   4  -7 -10  252.01    5.39
  -7   3 -10  250.09    5.80
  -7   3 -10  272.45    5.71
   3   4 -10  248.71    5.57
   3   4 -10  272.32    5.50
   4  -7 -10  256.08    5.62
   3   4 -10  252.81    5.50
   3   4 -10  258.19    5.45
   4  -7 -10  257.74    6.06
   3   4 -10  265.53    5.41
   4  -7 -10  255.91    5.44
   4  -7  -7  214.39    4.60
  -7   3  -7  232.40    5.14
  -7   3  -7  230.75    5.37
   3   4  -7  215.41    4.74
  -7   3  -7  221.07    5.04
   4  -7  -7  217.72    4.59
  -7   3  -7  222.67    4.97
  -7   3  -7  217.85    5.06
   4  -7  -7  208.95    4.62
   3   4  -7  212.07    4.64
   4  -7  -7  220.92    5.11
  -7   3  -4 1092.86   22.37
   3   4  -4 1079.42   22.29
   3   4  -4 1070.50   22.37
   3   4  -1  140.99    3.55
  -7   3  -1  133.25    3.33
  -7   3  -1  131.49    2.86
   3   4  -1  138.87    2.87
   4  -7  -1  128.42    3.37
   3   4  -1  142.84    3.53
   3   4   2 2001.33   40.83
   3   4   2 2046.36   40.82
  -7   3   2 2031.33   40.37
   4  -7   2 2109.63   40.72
  -7   3   2 1970.00   40.01
  -7   3   2 1986.61   40.01
   3   4   5  132.74    3.60
  -7   3   5  130.80    3.02
   4  -7   5  128.76    2.97
  -7   3   5  130.61    2.79
  -7   3   8  105.23    2.97
  -7   3   8  107.00    2.39
   3   4   8  105.83    3.03
  -7   3   8   96.96    2.54
   4  -7   8   85.96    2.49
   3   4   8  102.62    2.36
  -7   3   8  104.85    2.28
  -7   3   8  102.98    2.25
   4  -7   8   95.18    3.03
   3   4   8  110.89    2.47
   3   4   8  108.35    3.06
  -7   3   8  113.54    4.13
  -7   3  11  455.30    9.69
  -7   3  11  410.20    8.86
   3   4  11  435.92    9.64
   4  -7  11  406.89    9.03
   3   4  11  436.69    8.83
  -7   3  11  401.56    8.77
  -7   3  11  446.26    8.74
   3   4  11  447.06    8.92
  -7   3  11  438.18    8.69
   3   4  11  444.66    9.73
   4  -7  11  419.83   10.09
  -7   3  11  429.36   11.00
   4  -7  11  440.83    9.02
  -7   3  14   34.03    1.62
   3   4  14   33.13    1.59
   3   4  14   33.68    1.00
   4  -7  14   31.27    1.25
   3   4  14   33.36    1.05
   4  -7  14   31.21    2.17
  -7   3  14   31.35    2.52
   3   4  14   35.16    1.77
  -7   3  14   31.47    1.13
   4  -7  14   34.45    1.31
   3   4  14   37.10    1.20
  -7   3  14   32.42    0.89
  -7   3  14   33.79    0.97
  -7   3  14   36.07    2.00
  -7   3  17  309.88    7.44
   3   4  17  275.82    7.11
   3   4  17  281.01    6.35
   4  -7  17  301.52    6.55
   3   4  17  306.30    6.58
  -7   3  17  294.76    6.18
   3   4  17  290.88    6.48
  -7   3  17  274.72    6.64
   4  -7  17  280.02    8.39
   4  -7  17  313.94    6.71
   3   4  17  282.05    7.42
  -7   3  17  296.05    6.26
  -7   3  17  293.42    9.28
   3   4  20   75.92    2.52
   3   4  20   60.83    1.76
   4  -7  20   69.18    2.00
   4  -7  20   77.32    2.09
   3   4  20   60.00    1.94
  -7   3  20   66.10    1.60
   4  -7  20   56.95    3.55
  -7   3  20   63.92    1.68
   3   4  20   67.12    2.06
  -7   3  20   65.10    4.32
   4  -7  20   68.23    2.22
   4  -7  23   15.50    1.03
   4  -7  23   13.42    0.93
  -7   3  23   10.34    0.62
   3   4  23   11.39    0.66
   3   4  23   13.59    1.01
  -7   3  23   10.53    0.58
   4  -7  23   11.75    2.12
  -7   3  23    9.98    2.50
   4  -7  23   12.76    1.16
  -7   3  23   10.50    0.49
   4  -7  26    1.33    0.92
   3   4  26    1.06    0.39
   4  -7  26    1.24    0.74
  -7   3  26    3.85    2.51
   4  -7  26    1.33    0.97
  -7   3  26    0.96    0.31
  -7   3  26    1.42    0.57
   4  -7  26    0.35    1.61
   4  -7  29    9.49    1.15
   4  -7  29    7.53    0.95
  -7   3  29    9.54    0.86
   4  -7  29    5.80    2.15
  -7   3  29   10.51    0.61
  -7   3  29   12.93    3.04
   3   4  32   19.94    1.08
   4  -7  32   16.03    1.28
   3   4  32   18.96    0.93
  -7   3  32   18.61    1.15
   4  -7  35    9.81    1.48
   3   4  35   10.34    0.93
  -7   3  35   12.97    1.48
  -7   3  35   11.51    1.07
   3   4  35    9.92    0.74
   3   4  38    3.89    0.85
   4  -7  38    2.00    1.31
   3   4  38    3.17    0.88
  -7   3  38    3.83    1.34
  -7   3  38    3.84    0.96
   3   4  41    7.72    1.05
   4  -7  41   -0.15    1.61
   3   4  41    8.31    0.96
   4  -7  41    3.64    1.48
  -7   3  41   13.77    2.26
   4  -7  44    5.88    1.76
  -7   3  44   13.77    2.54
   3   4  44   14.68    1.11
   3   4  44   12.52    1.22
  -7   3  44   15.63    2.55
   4  -7  44    6.54    1.65
  -6   2 -44    0.54    0.67
   4  -6 -44    1.78    0.64
   2   4 -44    1.26    0.68
  -6   2 -44    1.91    0.66
   2   4 -44    1.11    0.59
   4  -6 -44    2.02    0.69
   4  -6 -41   29.30    2.03
   2   4 -41   35.97    2.07
  -6   2 -41   32.74    1.52
   2   4 -41   31.58    1.50
   4  -6 -41   30.90    1.46
   2   4 -41   31.74    1.43
   4  -6 -41   31.55    1.50
  -6   2 -41   34.17    1.57
   2   4 -38   31.83    1.39
   4  -6 -38   30.92    2.09
  -6   2 -38   34.58    1.59
   4  -6 -38   31.59    1.48
   2   4 -38   32.06    1.52
   2   4 -38   32.94    1.46
   4  -6 -38   32.46    1.53
  -6   2 -38   35.72    1.63
   2   4 -35   22.08    1.16
   4  -6 -35   22.71    1.83
   4  -6 -35   22.56    1.28
   4  -6 -35   18.30    1.24
   2   4 -35   23.28    1.26
  -6   2 -35   23.20    1.30
   2   4 -35   23.72    1.21
  -6   2 -35   25.42    1.37
   4  -6 -35   23.46    1.29
   4  -6 -32    9.64    1.50
   2   4 -32    7.90    0.80
   4  -6 -32    7.48    0.90
  -6   2 -32    6.53    1.62
  -6   2 -32    7.63    0.90
   4  -6 -32    8.45    0.87
   2   4 -32    8.39    0.87
  -6   2 -32    7.84    0.96
   4  -6 -32    5.94    0.95
   2   4 -32    8.35    0.79
   2   4 -29   22.58    1.13
   2   4 -29   22.56    0.92
   4  -6 -29   25.72    1.22
   2   4 -29   23.76    1.14
   4  -6 -29   23.90    1.36
   4  -6 -29   25.08    1.22
  -6   2 -29   24.11    1.20
   4  -6 -29   22.30    1.23
  -6   2 -29   25.39    1.26
   2   4 -29   22.98    1.09
   2   4 -26    9.99    0.64
   4  -6 -26    9.46    1.26
   2   4 -26   11.00    0.80
  -6   2 -26   10.46    0.80
   4  -6 -26    8.36    0.80
   2   4 -26   10.43    0.73
   4  -6 -26    9.31    0.82
   2   4 -26   10.28    0.77
   2   4 -26   10.09    0.61
   4  -6 -26    9.34    1.05
   4  -6 -26    9.96    0.92
  -6   2 -26    8.91    0.90
   4  -6 -26    9.32    0.86
   2   4 -26    9.56    0.73
   4  -6 -23   40.25    1.75
   2   4 -23   35.19    1.34
   2   4 -23   35.22    1.19
  -6   2 -23   37.71    1.40
   2   4 -23   36.22    1.27
   4  -6 -23   36.00    1.58
   4  -6 -23   34.21    1.26
   2   4 -23   32.21    1.48
   4  -6 -23   35.99    1.30
   2   4 -23   35.48    1.30
  -6   2 -23   33.85    2.11
  -6   2 -23   35.64    1.32
   4  -6 -23   36.28    1.38
   2   4 -23   34.86    1.09
   4  -6 -23   35.72    1.31
   2   4 -23   37.04    1.23
  -6   2 -20  475.74   10.19
   2   4 -20  453.16    9.95
  -6   2 -20  498.20   10.54
   2   4 -20  445.51   10.19
   2   4 -20  474.81   10.12
   4  -6 -20  519.81   10.35
  -6   2 -20  500.44   10.16
   4  -6 -20  478.43    9.76
   2   4 -20  489.89   10.12
   4  -6 -20  480.72    9.99
   4  -6 -20  473.78   10.11
   2   4 -20  467.38    9.98
  -6   2 -20  491.33   10.68
  -6   2 -20  489.18   10.94
   2   4 -20  453.13   10.48
   4  -6 -20  458.27   10.29
  -6   2 -20  478.42   10.02
   2   4 -20  470.30    9.83
   2   4 -20  478.92    9.96
   4  -6 -20  477.95   10.03
   4  -6 -17  256.18    5.13
  -6   2 -17  240.88    5.77
  -6   2 -17  242.49    5.43
   2   4 -17  238.61    5.42
   4  -6 -17  271.47    5.60
  -6   2 -17  247.92    5.52
   2   4 -17  238.56    5.77
  -6   2 -17  246.32    5.88
   4  -6 -17  245.59    5.37
   2   4 -17  228.46    5.27
   2   4 -17  242.75    5.43
   4  -6 -17  237.97    5.52
  -6   2 -17  255.72    6.10
   4  -6 -17  256.31    5.32
   4  -6 -17  231.31    5.10
  -6   2 -17  249.54    5.32
   2   4 -17  248.89    5.15
   4  -6 -17  246.73    5.32
   2   4 -17  244.96    5.26
   4  -6 -14  163.61    3.56
  -6   2 -14  170.88    4.06
   4  -6 -14  170.75    3.62
   2   4 -14  157.77    3.71
   2   4 -14  161.23    4.06
   4  -6 -14  159.89    3.61
  -6   2 -14  168.20    3.58
  -6   2 -14  165.36    3.71
   4  -6 -14  163.24    3.78
  -6   2 -14  167.33    4.02
  -6   2 -14  171.83    3.83
   4  -6 -14  150.63    3.43
   2   4 -14  155.86    3.63
   2   4 -14  165.81    3.58
   4  -6 -14  160.17    3.58
   4  -6 -14  160.46    3.58
   2   4 -14  161.24    3.52
  -6   2 -11  203.71    4.76
   2   4 -11  200.23    4.56
  -6   2 -11  213.18    4.41
  -6   2 -11  207.13    4.98
   4  -6 -11  205.70    4.40
   2   4 -11  200.10    4.39
   2   4 -11  203.56    4.92
   4  -6 -11  205.44    4.44
  -6   2 -11  202.59    4.52
   4  -6 -11  206.00    4.59
  -6   2 -11  204.51    4.67
  -6   2 -11  221.01    4.67
   2   4 -11  209.76    4.50
   4  -6 -11  203.19    4.33
  -6   2 -11  193.17    4.78
   2   4 -11  209.13    4.37
   2   4 -11  206.08    4.44
   4  -6 -11  208.70    4.41
   4  -6 -11  202.92    4.41
   2   4  -8 1046.06   20.89
   4  -6  -8 1129.64   20.96
   4  -6  -8 1002.97   20.91
   4  -6  -8 1045.17   20.94
  -6   2  -8 1068.90   21.22
  -6   2  -8 1086.11   21.43
   2   4  -8 1006.59   21.09
  -6   2  -8 1093.05   21.27
   2   4  -8  992.33   21.04
   4  -6  -8  980.97   21.05
   2   4  -8 1042.24   20.99
   4  -6  -8 1012.93   20.92
   4  -6  -8 1063.46   21.39
  -6   2  -5  897.66   18.46
   4  -6  -5  879.03   18.20
  -6   2  -2  426.30    8.56
   2   4  -2  395.22    8.69
  -6   2  -2  386.05    8.05
   2   4  -2  417.77    8.68
   4  -6  -2  402.73    8.46
   2   4   1 1808.63   37.52
   2   4   1 1893.58   37.51
  -6   2   1 1883.87   37.14
   4  -6   1 1893.72   37.33
  -6   2   1 1808.93   36.80
  -6   2   4 1230.78   24.90
   2   4   4 1271.45   25.49
  -6   2   4 1226.63   24.71
   2   4   7  496.05   11.05
  -6   2   7  515.59   10.31
  -6   2   7  533.78   11.00
  -6   2   7  504.30   10.28
   2   4   7  545.16   11.10
  -6   2   7  489.61   10.25
   2   4   7  509.56   10.41
   4  -6   7  469.26   10.98
  -6   2   7  509.89   10.25
  -6   2  10  739.21   15.07
  -6   2  10  657.38   14.18
  -6   2  10  712.16   14.13
   4  -6  10  646.14   14.36
  -6   2  10  713.32   14.21
   2   4  10  731.51   15.12
   4  -6  10  728.10   14.47
   4  -6  10  670.69   15.45
  -6   2  10  710.57   14.16
   2   4  10  722.80   14.31
  -6   2  10  705.12   16.43
   2   4  10  711.61   14.36
  -6   2  13  545.89   11.32
  -6   2  13  424.91   10.20
   4  -6  13  638.66   10.59
   4  -6  13  576.61   10.53
   4  -6  13  485.25   12.04
   2   4  13  506.66   10.51
  -6   2  13  518.70   10.33
  -6   2  13  508.79   10.26
   4  -6  13  533.69   10.68
  -6   2  13  502.04   12.83
   2   4  13  524.06   10.49
   2   4  13  524.18   11.38
   2   4  16   13.76    0.96
  -6   2  16   11.69    0.97
  -6   2  16    9.31    0.36
   2   4  16    8.52    0.50
   2   4  16    8.59    0.55
   4  -6  16   13.89    0.74
   4  -6  16   12.24    0.75
   4  -6  16    9.96    1.61
  -6   2  16    8.70    1.87
   2   4  16    9.77    0.72
  -6   2  16   10.92    0.47
   4  -6  16   12.35    0.88
   2   4  16    9.25    1.07
  -6   2  16   10.33    0.41
   4  -6  16   10.44    0.43
   2   4  16    8.83    0.40
   2   4  19   62.37    2.17
   2   4  19   48.47    2.06
   4  -6  19   63.30    1.71
   4  -6  19   62.72    1.69
   2   4  19   53.68    1.53
  -6   2  19   55.14    3.85
  -6   2  19   53.16    1.43
   4  -6  19   49.16    3.17
   2   4  19   54.73    1.73
  -6   2  19   55.63    1.35
  -6   2  19   50.36    1.98
  -6   2  22   60.10    1.62
   4  -6  22   70.20    1.95
   2   4  22   58.55    1.67
   4  -6  22   71.15    1.88
   4  -6  22   55.12    3.65
  -6   2  22   58.89    1.58
  -6   2  22   59.98    1.48
  -6   2  22   58.11    4.17
   2   4  22   64.96    2.03
   2   4  25   16.05    0.77
   4  -6  25   20.88    1.14
   4  -6  25   20.84    1.06
  -6   2  25   18.19    0.83
  -6   2  25   17.33    2.94
   4  -6  25   17.78    2.51
   2   4  25   17.50    1.19
  -6   2  25   15.92    0.90
  -6   2  25   15.74    0.69
   4  -6  28    3.57    0.89
   2   4  28    2.72    0.45
   4  -6  28    4.15    0.74
  -6   2  28    3.02    0.59
   4  -6  28    3.37    1.93
  -6   2  28    0.70    2.22
   2   4  28    3.34    0.92
  -6   2  28    2.51    0.59
   4  -6  31    7.52    0.89
   2   4  31    7.32    0.78
   4  -6  31    8.50    1.09
  -6   2  31    8.30    0.80
   2   4  31    9.55    1.28
  -6   2  31    6.74    0.82
   2   4  31    7.81    1.02
   4  -6  31    5.95    2.32
   2   4  31    6.65    0.60
   4  -6  34   19.35    1.33
   2   4  34   21.91    1.15
   4  -6  34   22.23    1.56
   2   4  34   19.57    0.95
  -6   2  34   24.23    1.64
  -6   2  34   22.00    1.29
   4  -6  37   38.37    1.98
   4  -6  37   49.97    2.27
   2   4  37   55.26    1.90
   2   4  37   54.50    2.00
  -6   2  37   55.53    2.19
  -6   2  37   70.21    2.74
   2   4  40    6.42    1.01
   4  -6  40    4.58    1.44
   2   4  40    7.93    0.93
  -6   2  40    9.92    1.59
  -6   2  40   12.98    2.07
   2   4  43    0.37    0.68
   2   4  43   -0.56    0.92
  -5   1 -42   13.57    1.08
   1   4 -42   14.68    1.08
   1   4 -42   12.54    1.00
   4  -5 -42   15.51    1.09
  -5   1 -42   15.39    1.09
   4  -5 -39   33.97    2.18
  -5   1 -39   37.97    1.62
   1   4 -39   32.80    1.56
  -5   1 -39   39.13    1.69
   4  -5 -39   39.07    1.65
   1   4 -39   34.79    1.52
   4  -5 -36   23.89    1.89
   1   4 -36   24.61    1.20
   1   4 -36   25.34    1.32
  -5   1 -36   24.70    1.32
  -5   1 -36   25.76    1.41
   1   4 -36   24.87    1.24
   4  -5 -36   25.13    1.35
   1   4 -33   17.81    1.05
   4  -5 -33   18.38    1.65
   4  -5 -33   15.22    1.07
  -5   1 -33   18.84    1.94
  -5   1 -33   18.17    1.13
   1   4 -33   18.63    1.12
  -5   1 -33   16.06    1.17
   4  -5 -33   18.83    1.15
   1   4 -33   19.37    1.10
   1   4 -30    8.82    0.77
   4  -5 -30    7.93    1.37
  -5   1 -30    8.83    0.82
   1   4 -30    8.41    0.85
  -5   1 -30    7.82    1.53
   4  -5 -30    8.29    0.82
   4  -5 -30    8.20    0.92
  -5   1 -30    9.09    0.92
   1   4 -30    9.70    0.81
   4  -5 -30    8.73    0.85
   1   4 -27   27.41    0.99
   4  -5 -27   30.56    1.70
   1   4 -27   28.96    1.23
  -5   1 -27   27.63    1.22
   1   4 -27   29.30    1.22
   1   4 -27   26.25    1.00
   4  -5 -27   26.97    1.22
  -5   1 -27   28.69    1.95
   4  -5 -27   26.14    1.37
   1   4 -27   27.68    1.14
   4  -5 -27   27.18    1.28
   4  -5 -27   28.81    1.21
   1   4 -27   30.37    1.19
   1   4 -24    6.08    0.66
   1   4 -24    6.47    0.54
   4  -5 -24    6.35    1.11
   4  -5 -24    6.78    0.71
  -5   1 -24    5.15    1.35
   1   4 -24    6.42    0.49
   4  -5 -24    6.48    0.93
  -5   1 -24    6.44    0.68
   1   4 -24    5.84    0.65
   1   4 -24    7.01    0.61
   4  -5 -24    6.68    0.80
   4  -5 -24    6.07    0.71
   4  -5 -24    6.43    0.66
   1   4 -24    6.36    0.60
   1   4 -21   56.83    1.58
   4  -5 -21   61.73    2.06
   4  -5 -21   55.94    1.44
  -5   1 -21   57.36    1.74
   1   4 -21   59.46    1.76
  -5   1 -21   55.71    2.46
   1   4 -21   55.84    1.49
   1   4 -21   58.06    1.92
   1   4 -21   56.59    1.65
   1   4 -21   58.47    1.73
   4  -5 -21   57.52    1.66
   4  -5 -21   52.25    1.93
  -5   1 -21   52.94    1.68
   4  -5 -21   57.99    1.78
   1   4 -21   57.41    1.62
   4  -5 -21   59.45    1.69
   4  -5 -21   56.25    1.66
   1   4 -18   51.54    1.58
   4  -5 -18   54.98    1.26
   4  -5 -18   49.17    1.24
  -5   1 -18   55.97    1.87
   4  -5 -18   53.08    1.32
  -5   1 -18   53.39    1.60
   4  -5 -18   50.84    1.57
   1   4 -18   50.99    1.56
   1   4 -18   51.03    1.74
  -5   1 -18   51.42    2.18
   4  -5 -18   53.27    1.73
  -5   1 -18   52.62    1.51
   1   4 -18   52.81    1.34
   1   4 -18   52.71    1.46
   4  -5 -18   52.53    1.48
  -5   1 -15   12.81    0.94
   4  -5 -15   15.18    0.53
  -5   1 -15   12.61    0.67
  -5   1 -15   13.20    0.73
   4  -5 -15   16.77    0.97
   1   4 -15   14.31    0.75
  -5   1 -15   12.88    0.65
   4  -5 -15   13.57    0.80
   1   4 -15   14.75    0.66
  -5   1 -15   12.67    1.01
   1   4 -15   14.96    0.82
   1   4 -15   14.80    0.73
   4  -5 -15   15.45    0.69
  -5   1 -15   12.80    1.21
   1   4 -15   15.94    1.16
   4  -5 -15   15.23    0.65
   1   4 -15   14.84    0.63
   4  -5 -12  152.89    3.39
  -5   1 -12  150.17    3.33
   1   4 -12  154.86    3.75
   1   4 -12  148.00    3.34
  -5   1 -12  159.07    3.75
   1   4 -12  144.63    3.48
   1   4 -12  154.41    3.52
  -5   1 -12  150.49    3.52
   1   4 -12  156.89    3.41
  -5   1 -12  147.96    3.71
  -5   1 -12  159.45    3.67
  -5   1 -12  150.46    3.42
   4  -5 -12  154.95    3.53
   1   4 -12  152.61    3.35
  -5   1 -12  145.30    3.47
   4  -5 -12  155.00    3.34
   1   4 -12  150.65    4.07
   4  -5  -9  598.73   12.13
   1   4  -9  606.84   12.18
  -5   1  -9  571.60   12.31
   1   4  -9  599.38   11.96
   4  -5  -9  644.41   12.02
  -5   1  -9  607.41   12.29
   1   4  -9  540.96   12.11
  -5   1  -9  568.26   11.95
   4  -5  -9  607.90   12.01
  -5   1  -9  545.27   12.07
   4  -5  -6 2192.41   45.29
  -5   1  -6 2282.79   45.53
   1   4  -6 2250.57   45.13
   4  -5  -6 2370.12   45.47
   1   4  -3  589.37   12.17
   4  -5  -3  570.36   11.88
  -5   1   0   38.44    1.18
  -5   1   0   39.62    1.16
  -5   1   0   37.26    0.92
   1   4   0   41.33    0.92
  -5   1   3  264.13    5.56
   1   4   3  255.19    6.04
   1   4   3  268.28    5.98
  -5   1   3  265.90    5.50
  -5   1   6 3874.88   78.86
   1   4   6 3935.32   79.71
   1   4   6 3983.88   78.99
  -5   1   6 3965.44   78.89
  -5   1   6 3961.22   78.86
   1   4   6 4183.96   79.59
  -5   1   6 3946.61   78.99
   4  -5   9  204.24    3.90
   1   4   9  179.14    4.47
  -5   1   9  180.17    3.70
   4  -5   9  183.54    4.02
   1   4   9  167.82    3.79
  -5   1   9  190.93    5.66
   1   4   9  165.11    3.86
  -5   1   9  175.76    3.75
   1   4  12  436.04    9.79
   1   4  12  422.51    8.93
  -5   1  12  421.05    8.75
  -5   1  12  414.61    8.82
  -5   1  12  410.97   10.98
   1   4  12  434.32    9.69
   1   4  15  340.16    6.61
  -5   1  15  237.89    5.50
   1   4  15  270.55    6.61
   4  -5  15  307.89    5.77
   4  -5  15  281.94    5.76
  -5   1  15  274.01    5.62
  -5   1  15  265.25    8.20
  -5   1  15  277.41    5.54
   1   4  15  268.90    6.60
   1   4  15  273.16    5.80
   4  -5  15  277.96    5.58
   1   4  15  250.76    5.55
   1   4  18    6.89    0.75
   4  -5  18    5.51    0.60
   4  -5  18    5.35    0.56
  -5   1  18    5.03    0.35
  -5   1  18    4.37    0.43
  -5   1  18    7.30    2.14
   1   4  18    5.50    0.91
   4  -5  18    5.02    0.35
   4  -5  18    4.17    1.61
   1   4  18    5.58    0.37
   1   4  18    5.92    0.66
  -5   1  18    4.97    0.29
  -5   1  18    4.53    0.34
   1   4  21   22.17    1.26
   1   4  21   17.72    1.27
   1   4  21   17.49    0.80
   4  -5  21   23.96    1.01
   4  -5  21   25.48    0.99
  -5   1  21   24.45    0.85
  -5   1  21   20.68    0.95
  -5   1  21   20.57    2.85
  -5   1  21   21.54    0.75
   1   4  21   18.91    1.07
  -5   1  21   22.48    0.66
   4  -5  21   22.41    2.61
  -5   1  24  105.26    2.47
   4  -5  24  110.03    2.61
   1   4  24   87.93    2.41
   4  -5  24  105.25    2.65
  -5   1  24   95.71    2.33
   1   4  24   99.33    2.82
   4  -5  24  104.25    3.02
  -5   1  24  103.85    5.64
   4  -5  24   87.46    4.97
  -5   1  24   96.89    2.59
   1   4  27   26.33    1.03
   4  -5  27   37.44    1.30
   4  -5  27   35.43    1.40
  -5   1  27   33.93    1.21
  -5   1  27   28.53    1.26
   1   4  27   30.94    1.54
   4  -5  27   29.95    1.71
  -5   1  27   31.86    3.71
   4  -5  27   25.02    3.12
  -5   1  30   37.28    1.37
   4  -5  30   37.14    1.44
   1   4  30   30.13    1.27
   4  -5  30   38.34    1.55
   4  -5  30   26.57    3.49
   1   4  30   39.27    1.86
   4  -5  30   35.62    1.92
  -5   1  30   29.90    1.41
  -5   1  33   32.43    1.38
   1   4  33   25.15    1.24
   4  -5  33   30.69    1.38
   4  -5  33   32.26    1.54
   1   4  33   23.69    1.03
  -5   1  33   28.46    1.67
  -5   1  33   25.33    1.39
   1   4  33   31.63    1.85
   1   4  36   21.24    1.18
   1   4  36   19.63    1.26
   4  -5  36   18.74    1.35
   4  -5  36   20.11    1.53
   1   4  36   22.47    1.57
  -5   1  36   21.57    1.72
   1   4  39    0.10    0.73
   1   4  39    0.34    0.84
   4  -5  39    0.06    0.91
   4  -5  39    2.05    1.12
  -5   1  39    1.80    1.28
   1   4  39    1.02    1.14
   1   4  42    3.13    0.98
   1   4  42    2.84    0.82
   4  -5  42    0.65    1.35
  -5   1  45    2.07    2.09
   4  -5  45   -1.70    1.51
   0   4 -43    1.98    0.76
  -4   0 -43    0.88    0.69
   4  -4 -43    2.71    0.74
  -4   0 -43    2.87    0.73
   0   4 -43    2.10    0.69
   4  -4 -40   14.46    1.73
  -4   0 -40   13.05    1.10
   4  -4 -40   14.29    1.12
   0   4 -40   13.04    1.12
   0   4 -40   14.28    1.05
   4  -4 -40   13.60    1.08
  -4   0 -40   13.53    1.10
   4  -4 -37   35.23    2.18
   4  -4 -37   34.62    1.55
   0   4 -37   35.15    1.57
  -4   0 -37   34.69    1.53
   0   4 -37   35.04    1.50
  -4   0 -37   36.32    1.58
   4  -4 -37   35.72    1.56
   4  -4 -34    4.51    1.38
   0   4 -34    6.81    0.74
   4  -4 -34    4.80    0.86
   4  -4 -34    5.43    0.83
   0   4 -34    7.98    0.92
  -4   0 -34    5.10    0.86
   0   4 -34    7.92    0.82
  -4   0 -34    6.08    0.91
   4  -4 -34    5.36    0.84
   4  -4 -31   10.93    1.41
   0   4 -31   10.95    0.80
  -4   0 -31   10.21    0.90
   4  -4 -31   10.26    0.91
  -4   0 -31    9.54    1.62
   0   4 -31   11.70    0.95
   4  -4 -31    9.08    0.82
   0   4 -31   11.32    0.90
   4  -4 -31    9.82    0.88
   0   4 -28    1.83    0.53
   4  -4 -28    1.77    1.17
   4  -4 -28    1.97    0.65
   0   4 -28    1.07    0.62
   4  -4 -28    0.94    0.64
  -4   0 -28    1.23    1.24
  -4   0 -28    1.95    0.62
   0   4 -28    1.39    0.44
   0   4 -28    1.86    0.47
   4  -4 -28    1.84    0.63
   0   4 -28    1.24    0.57
   4  -4 -28    1.03    0.65
   4  -4 -25    7.42    1.19
   4  -4 -25    8.79    0.52
   0   4 -25    8.32    0.56
   0   4 -25    8.35    0.73
   0   4 -25    8.23    0.67
   4  -4 -25    7.00    0.84
   0   4 -25    7.96    0.56
   4  -4 -25    7.99    0.71
   4  -4 -25    8.49    0.76
  -4   0 -25    9.91    1.39
  -4   0 -25    9.00    0.72
  -4   0 -25    7.70    1.28
   0   4 -25    7.91    0.73
   0   4 -25    8.50    0.72
   4  -4 -25    8.04    0.76
   4  -4 -25    9.46    0.74
   4  -4 -22   41.36    1.19
   4  -4 -22   42.56    1.07
   0   4 -22   40.26    1.41
   0   4 -22   38.36    1.22
   4  -4 -22   45.22    1.52
   0   4 -22   38.20    1.45
   0   4 -22   39.82    1.38
  -4   0 -22   43.43    1.38
   0   4 -22   41.67    1.21
  -4   0 -22   48.54    2.21
   4  -4 -22   42.86    1.39
   4  -4 -22   43.37    1.51
   0   4 -22   38.93    1.37
   4  -4 -22   41.38    1.35
  -4   0 -22   42.98    1.99
   4  -4 -22   44.00    1.39
  -4   0 -22   43.84    1.60
   4  -4 -22   42.18    1.39
   0   4 -22   41.54    1.35
   4  -4 -19   12.89    0.47
   4  -4 -19   13.34    0.55
   0   4 -19   11.29    0.74
  -4   0 -19   12.46    1.29
  -4   0 -19   11.83    0.70
   4  -4 -19   12.02    0.81
   4  -4 -19   12.23    0.70
   0   4 -19   10.28    0.69
   0   4 -19   11.60    0.72
   4  -4 -19   12.00    0.95
  -4   0 -19   11.84    1.25
   4  -4 -19   13.22    0.70
   0   4 -19   11.69    0.55
   4  -4 -19   13.13    0.79
  -4   0 -19   12.26    0.88
   4  -4 -19   13.53    0.72
   0   4 -19   11.47    0.68
  -4   0 -19   12.82    1.40
   0   4 -19   12.81    1.25
   4  -4 -19   12.41    0.69
   0   4 -16   17.04    0.84
   4  -4 -16   22.00    0.63
  -4   0 -16   21.65    0.85
  -4   0 -16   19.84    1.08
   4  -4 -16   22.26    0.70
   4  -4 -16   23.18    0.92
   4  -4 -16   20.82    0.98
   4  -4 -16   20.67    0.83
   4  -4 -16   21.89    0.81
  -4   0 -16   19.08    1.33
   0   4 -16   22.18    0.84
   0   4 -16   20.91    0.92
   4  -4 -16   21.79    0.82
  -4   0 -16   21.64    0.80
   0   4 -16   19.37    0.78
   4  -4 -16   21.17    0.78
  -4   0 -16   17.92    1.52
   0   4 -16   19.19    1.36
   4  -4 -16   21.90    0.79
   0   4 -13  246.16    5.39
  -4   0 -13  224.86    5.59
   0   4 -13  234.73    5.07
  -4   0 -13  224.17    5.15
  -4   0 -13  235.15    5.07
   4  -4 -13  247.92    5.14
  -4   0 -13  226.21    5.45
   4  -4 -13  249.25    5.09
   0   4 -13  238.72    5.36
   4  -4 -13  272.15    5.30
   0   4 -13  236.47    5.15
  -4   0 -13  228.08    5.37
  -4   0 -13  244.25    5.15
   4  -4 -13  255.51    5.21
   0   4 -13  241.46    5.05
   0   4 -13  231.09    5.08
   4  -4 -13  243.58    5.06
  -4   0 -13  225.57    5.19
   4  -4 -13  245.51    5.10
   0   4 -13  238.44    5.95
   0   4 -10  287.50    5.79
   4  -4 -10  262.29    5.65
  -4   0 -10  282.14    5.96
   0   4 -10  274.22    5.84
   4  -4 -10  261.74    5.50
  -4   0 -10  259.52    5.48
   0   4 -10  269.90    5.49
  -4   0 -10  264.48    5.96
  -4   0 -10  264.42    5.82
   4  -4 -10  266.56    5.54
   0   4 -10  266.40    6.18
  -4   0 -10  256.65    5.60
   4  -4 -10  249.94    5.50
   4  -4  -7  305.85    6.47
  -4   0  -7  308.16    6.32
   4  -4  -7  301.50    6.73
   0   4  -7  312.69    6.32
   0   4  -7  317.12    6.81
  -4   0  -4   20.65    0.84
   0   4  -4   19.82    0.86
   4  -4  -4   19.76    0.79
   4  -4  -4   20.71    0.66
   0   4  -4   19.73    1.19
   0   4  -4   20.94    0.72
   4  -4  -1 1082.68   14.58
  -4   0  -1 1084.91   14.79
   0   4  -1 1114.93   15.00
   0   4   2  291.29    6.28
  -4   0   2  282.41    5.98
   0   4   5  529.68   10.91
   0   4   5  494.15   10.87
   0   4   5  514.67   10.20
  -4   0   5  497.15   10.13
  -4   0   5  509.48   10.32
  -4   0   5  483.49   10.08
   0   4   8  471.11   10.13
   4  -4   8  510.83    9.87
   0   4   8  490.22   10.17
  -4   0   8  448.21    9.20
  -4   0   8  456.76    9.99
   0   4   8  491.73    9.95
  -4   0   8  462.32   11.04
  -4   0   8  441.78    9.26
   0   4  11    2.61    0.68
   4  -4  11    2.75    0.57
   4  -4  11    3.00    0.41
  -4   0  11    2.19    0.26
  -4   0  11    4.49    1.70
  -4   0  11    1.89    0.68
  -4   0  11    2.34    0.19
   0   4  11    3.69    0.72
   4  -4  14   25.70    1.20
   0   4  14   22.72    1.34
  -4   0  14   24.39    0.74
   4  -4  14   25.22    0.84
   4  -4  14   26.38    0.85
  -4   0  14   24.46    0.64
   0   4  14   25.46    1.33
   0   4  14   25.43    0.88
  -4   0  14   26.44    2.33
  -4   0  14   26.82    1.56
   4  -4  14   24.85    0.71
  -4   0  14   24.12    0.72
   0   4  17   29.65    1.34
   0   4  17   25.88    1.50
   4  -4  17   27.61    1.33
  -4   0  17   25.93    0.76
   4  -4  17   28.47    0.94
  -4   0  17   26.20    0.84
   4  -4  17   27.96    0.96
   0   4  17   26.13    1.45
  -4   0  17   24.06    2.53
   4  -4  17   27.70    1.24
  -4   0  17   27.80    1.80
  -4   0  17   25.80    0.69
  -4   0  17   26.86    0.78
   0   4  17   26.54    1.01
   4  -4  17   27.09    0.78
   0   4  20  140.70    3.72
   4  -4  20  120.18    3.59
   0   4  20  125.34    3.84
  -4   0  20  121.89    2.79
  -4   0  20  123.10    2.88
   4  -4  20  133.02    2.99
   4  -4  20  128.58    3.01
   0   4  20  121.97    2.86
  -4   0  20  123.03    2.80
   0   4  20  124.65    3.92
  -4   0  20  130.03    3.05
   4  -4  20  127.62    2.81
   0   4  20  129.90    3.15
   4  -4  20  136.39    3.38
   0   4  23   74.18    2.53
   4  -4  23   61.57    2.43
   0   4  23   62.48    1.78
  -4   0  23   74.11    1.85
   4  -4  23   69.57    1.95
   4  -4  23   71.62    1.89
  -4   0  23   66.64    1.68
   0   4  23   71.23    2.15
   0   4  23   65.66    1.78
  -4   0  23   69.10    1.98
   4  -4  23   56.89    4.01
   4  -4  23   74.93    2.32
   4  -4  23   67.24    1.67
   4  -4  26   49.93    1.55
   0   4  26   41.51    1.34
  -4   0  26   47.36    1.47
   4  -4  26   46.07    1.58
   4  -4  26   49.24    1.98
   4  -4  26   37.60    3.71
  -4   0  26   43.18    1.57
   0   4  26   50.71    1.82
   4  -4  29   22.31    1.08
   4  -4  29   20.68    1.15
  -4   0  29   22.85    1.08
   4  -4  29   23.99    1.58
   0   4  29   22.76    1.44
  -4   0  29   19.97    1.11
   4  -4  32   29.16    1.26
  -4   0  32   27.28    1.26
   0   4  32   22.76    1.13
   4  -4  32   25.20    1.36
  -4   0  32   21.75    1.26
   0   4  32   28.05    1.72
  -4   0  32   24.78    1.57
  -4   0  35    7.28    1.01
   4  -4  35    8.59    0.93
   0   4  35    6.22    0.89
   4  -4  35    6.32    1.07
   0   4  35    5.94    0.81
  -4   0  35    6.40    1.28
   0   4  35    9.64    1.44
   4  -4  38    2.82    1.15
   0   4  38    2.65    0.73
   4  -4  38    3.43    0.89
   0   4  38    2.64    0.93
   0   4  38    2.45    1.18
  -4   0  38    3.92    1.32
   0   4  41    5.63    0.86
   0   4  41    6.25    1.06
   4  -4  41    2.86    0.95
   4  -4  41    7.26    1.30
  -4   0  41    8.28    1.53
   0   4  41    7.89    1.46
  -4   0  41   12.10    2.14
   4  -4  44   -2.17    1.42
   0   4  44    0.51    1.28
  -4   0  44   -1.27    1.96
  -3  -1 -44    4.50    0.80
  -1   4 -44    4.42    0.82
   4  -3 -44    3.85    0.77
   4  -3 -44    4.00    0.72
  -3  -1 -44    4.56    0.80
  -1   4 -44    3.65    0.71
  -3  -1 -41    8.25    1.47
  -3  -1 -41    5.38    0.85
   4  -3 -41    5.95    0.89
  -1   4 -41    4.81    0.89
  -3  -1 -41    6.44    0.90
  -1   4 -41    6.19    0.85
   4  -3 -41    4.64    0.84
   4  -3 -38   12.35    1.08
  -1   4 -38   12.34    1.09
  -3  -1 -38   11.91    1.05
   4  -3 -38    9.17    0.95
   4  -3 -38   11.49    1.02
  -3  -1 -38   12.43    1.06
  -1   4 -38   11.81    1.03
  -1   4 -35   33.03    1.35
  -3  -1 -35   35.29    1.52
   4  -3 -35   33.53    1.53
  -1   4 -35   36.19    1.57
  -1   4 -35   36.01    1.51
   4  -3 -35   34.58    1.51
  -3  -1 -35   33.02    1.54
  -1   4 -32    1.47    0.54
  -3  -1 -32    0.48    0.64
   4  -3 -32    0.44    0.63
   4  -3 -32    0.34    0.57
  -3  -1 -32    0.31    1.24
  -1   4 -32    0.94    0.75
  -1   4 -32    0.48    0.61
   4  -3 -32   -0.02    0.64
  -1   4 -29   23.56    1.08
   4  -3 -29   25.14    1.20
  -1   4 -29   24.88    1.20
  -3  -1 -29   22.50    1.12
  -3  -1 -29   22.30    1.78
   4  -3 -29   24.08    1.11
  -1   4 -29   24.45    1.15
   4  -3 -29   24.36    1.14
  -1   4 -26    5.63    0.65
   4  -3 -26    7.36    0.53
  -1   4 -26    5.15    0.70
  -3  -1 -26    5.54    0.68
   4  -3 -26    6.93    0.74
   4  -3 -26    6.23    0.66
  -3  -1 -26    5.29    1.20
  -1   4 -26    4.99    0.56
  -1   4 -26    4.80    0.51
  -1   4 -26    5.14    0.66
   4  -3 -26    7.40    0.69
  -3  -1 -26    6.45    0.93
   4  -3 -26    5.71    0.73
   4  -3 -23  110.27    2.84
  -1   4 -23  106.23    2.77
   4  -3 -23  107.40    2.57
  -1   4 -23  106.00    2.54
   4  -3 -23  113.34    2.42
  -3  -1 -23  106.44    2.70
   4  -3 -23  106.86    2.69
  -3  -1 -23  111.03    2.72
  -3  -1 -23  112.20    3.40
  -3  -1 -23  110.58    3.46
  -1   4 -23  102.35    2.75
   4  -3 -23  108.29    2.71
  -1   4 -23  102.55    2.70
  -1   4 -23  100.73    2.54
   4  -3 -23  105.55    2.71
   4  -3 -23  113.45    2.72
  -1   4 -23  108.09    2.75
  -3  -1 -23  107.28    2.95
   4  -3 -20   50.86    1.36
  -1   4 -20   45.66    1.49
   4  -3 -20   55.80    1.64
  -3  -1 -20   51.67    2.51
   4  -3 -20   52.11    1.24
  -3  -1 -20   47.57    1.96
  -3  -1 -20   45.49    2.07
  -1   4 -20   44.95    1.30
  -3  -1 -20   49.29    1.46
   4  -3 -20   51.44    1.47
   4  -3 -20   52.59    1.46
  -3  -1 -20   48.98    1.48
  -1   4 -20   48.26    1.50
  -1   4 -20   43.64    1.49
   4  -3 -20   47.67    1.44
  -3  -1 -20   48.27    1.63
   4  -3 -20   51.64    1.48
  -1   4 -20   45.25    2.36
  -1   4 -20   48.05    1.48
   4  -3 -17   78.15    1.88
   4  -3 -17   81.57    1.79
  -3  -1 -17   82.84    3.01
  -1   4 -17   80.43    2.05
   4  -3 -17   82.91    2.07
  -3  -1 -17   76.98    1.96
  -3  -1 -17   76.72    1.97
  -1   4 -17   76.26    1.97
   4  -3 -17   80.57    1.96
  -3  -1 -17   74.40    1.92
   4  -3 -17   82.16    1.96
  -1   4 -17   72.48    2.04
  -3  -1 -17   76.88    2.40
  -3  -1 -17   76.99    2.52
   4  -3 -17   78.93    2.19
  -1   4 -17   73.71    1.81
  -3  -1 -17   70.41    2.96
   4  -3 -17   74.83    1.91
  -3  -1 -17   77.88    2.10
  -1   4 -17   75.48    2.88
   4  -3 -17   79.36    1.95
  -1   4 -17   78.66    1.99
  -3  -1 -17   75.22    2.00
  -1   4 -14   63.65    1.70
  -1   4 -14   66.30    1.96
  -3  -1 -14   65.96    2.48
   4  -3 -14   61.92    1.70
  -3  -1 -14   68.71    1.89
   4  -3 -14   67.09    1.50
   4  -3 -14   63.60    1.56
   4  -3 -14   74.70    1.68
  -3  -1 -14   65.30    1.70
   4  -3 -14   60.79    2.00
  -1   4 -14   63.92    1.62
  -3  -1 -14   62.61    1.65
  -1   4 -14   67.17    1.75
  -3  -1 -14   68.95    2.13
  -1   4 -14   65.25    1.66
   4  -3 -14   63.16    1.61
  -3  -1 -14   60.82    1.61
   4  -3 -14   62.34    1.60
  -1   4 -14   62.01    2.39
   4  -3 -14   62.90    1.57
  -3  -1 -14   62.94    2.57
  -1   4 -11  163.04    3.82
  -1   4 -11  157.04    3.58
  -3  -1 -11  165.19    4.07
   4  -3 -11  158.31    3.92
  -3  -1 -11  162.96    3.92
  -1   4 -11  155.23    3.49
  -3  -1 -11  160.66    3.49
   4  -3 -11  164.79    3.50
  -1   4 -11  167.12    3.69
  -3  -1 -11  155.94    3.56
   4  -3 -11  168.25    3.49
  -1   4 -11  160.93    4.29
  -3  -1 -11  164.77    4.56
  -3  -1 -11  163.53    3.58
   4  -3 -11  167.21    3.50
  -3  -1  -8  576.36   11.84
  -1   4  -8  604.02   11.67
  -1   4  -8  572.72   11.31
  -1   4  -8  560.71   11.96
  -1   4  -5  223.11    4.88
   4  -3  -5  223.97    4.92
  -1   4  -5  220.52    4.97
   4  -3  -2  257.12    5.39
  -1   4  -2  254.47    5.27
   4  -3  -2  243.84    5.72
   4  -3  -2  248.49    5.16
  -3  -1  -2  265.41    5.54
  -3  -1   1   81.52    1.97
  -3  -1   1   78.48    2.06
   4  -3   1   79.82    1.82
  -3  -1   1   78.62    1.95
  -1   4   1   82.28    2.07
   4  -3   4  370.04    7.57
  -1   4   4  348.86    7.85
   4  -3   4  347.91    7.14
  -1   4   4  361.27    7.48
  -3  -1   4  358.26    7.43
  -1   4   4  346.48    7.20
  -1   4   4  368.24    7.58
   4  -3   7   16.33    0.86
  -1   4   7   14.77    1.17
  -1   4   7   14.09    1.05
  -3  -1   7   19.67    1.78
  -1   4   7   18.51    0.95
  -1   4   7   15.42    1.01
  -3  -1   7   18.64    0.95
  -3  -1   7   17.11    0.51
  -1   4  10  243.05    5.95
  -1   4  10  248.66    6.13
   4  -3  10  247.54    5.75
   4  -3  10  249.56    5.24
   4  -3  10  252.54    5.47
  -1   4  10  254.93    6.17
  -1   4  10  270.36    5.87
  -3  -1  10  248.64    5.19
  -3  -1  10  248.05    5.11
  -3  -1  10  256.81    6.05
  -1   4  13  171.38    3.89
   4  -3  13  154.72    3.83
  -1   4  13  145.31    4.14
   4  -3  13  157.21    3.27
   4  -3  13  150.07    3.53
  -3  -1  13  143.20    3.16
   4  -3  13  155.60    3.20
  -1   4  13  154.36    4.46
  -3  -1  13  141.92    3.13
  -1   4  13  154.35    3.93
  -3  -1  13  147.22    3.31
  -3  -1  13  141.45    4.17
  -1   4  16   50.15    1.76
  -1   4  16   43.42    1.98
   4  -3  16   45.71    1.73
   4  -3  16   42.94    1.23
   4  -3  16   46.44    1.25
  -3  -1  16   43.95    1.20
  -3  -1  16   41.70    2.13
   4  -3  16   44.51    1.13
  -3  -1  16   43.58    1.10
  -1   4  16   48.70    2.38
  -3  -1  16   44.50    1.30
  -1   4  16   42.42    1.79
   4  -3  16   47.41    1.53
  -3  -1  16   42.73    1.00
  -1   4  19   89.77    2.63
   4  -3  19   78.33    2.55
  -1   4  19   81.84    2.90
   4  -3  19   73.26    1.94
  -3  -1  19   75.82    1.89
   4  -3  19   80.04    1.95
  -3  -1  19   77.48    1.81
   4  -3  19   77.02    1.82
   4  -3  19   81.28    2.31
  -3  -1  19   79.82    3.32
  -1   4  19   76.55    2.70
  -3  -1  19   75.76    2.03
  -3  -1  19   71.29    1.77
  -1   4  22   16.04    1.13
   4  -3  22   14.04    1.09
  -1   4  22   13.26    1.07
   4  -3  22   15.69    0.82
   4  -3  22   14.16    0.83
  -3  -1  22   18.11    0.80
  -3  -1  22   17.06    0.68
  -3  -1  22   15.60    0.58
   4  -3  22   15.91    0.63
  -3  -1  22   16.04    2.60
   4  -3  22   17.88    1.23
  -1   4  22   14.41    0.68
  -1   4  22   15.59    0.99
  -3  -1  22   15.79    0.88
  -1   4  25   64.43    1.83
   4  -3  25   74.31    2.03
  -3  -1  25   70.74    1.82
   4  -3  25   75.68    1.99
  -3  -1  25   73.87    1.98
   4  -3  25   77.77    2.48
  -3  -1  25   66.76    2.06
   4  -3  25   70.73    1.77
  -1   4  25   80.33    2.29
  -1   4  25   66.23    1.89
  -3  -1  25   66.37    4.69
  -3  -1  28   15.22    0.92
   4  -3  28   15.34    0.99
   4  -3  28   15.42    0.91
  -1   4  28   15.55    3.59
  -3  -1  28   15.82    1.15
  -1   4  28   16.02    1.23
  -3  -1  28   12.25    2.78
   4  -3  28   12.14    2.78
   4  -3  28   15.74    1.34
  -3  -1  28   15.26    0.97
  -3  -1  31   48.00    1.66
  -1   4  31   39.99    1.44
   4  -3  31   43.04    1.53
   4  -3  31   41.03    1.62
  -1   4  31   47.80    2.03
   4  -3  31   36.43    4.15
   4  -3  31   41.57    2.15
  -3  -1  31   40.52    1.70
  -3  -1  31   41.68    1.92
  -1   4  34   27.35    1.25
   4  -3  34   29.79    1.50
  -3  -1  34   33.64    1.51
   4  -3  34   34.56    1.41
  -3  -1  34   29.48    1.79
  -1   4  34   32.95    1.94
   4  -3  37    9.46    1.17
  -1   4  37    7.84    0.99
   4  -3  37   11.30    0.98
  -1   4  37    7.27    0.83
  -3  -1  37    9.46    1.22
  -3  -1  37    8.91    1.44
  -1   4  37    7.65    1.51
  -1   4  40    6.13    0.85
  -1   4  40    6.79    1.05
   4  -3  40    6.94    1.17
   4  -3  40    6.27    0.94
  -3  -1  40    6.65    1.42
  -1   4  40    8.13    1.47
  -3  -1  40    8.16    1.85
   4  -3  43    1.54    1.08
  -1   4  43    1.82    0.99
  -3  -1  43   -1.58    1.90
   4  -2 -45    0.43    0.67
  -2   4 -45    0.52    0.69
  -2  -2 -45    0.22    0.66
   4  -2 -45    0.52    0.63
  -2   4 -45    0.27    0.60
  -2  -2 -45    0.28    0.62
  -2  -2 -42    2.03    0.78
  -2   4 -42    1.55    0.79
   4  -2 -42    2.43    0.76
  -2   4 -42    2.66    0.71
   4  -2 -42    2.78    0.75
  -2  -2 -42    2.27    0.75
  -2  -2 -39    0.14    1.31
   4  -2 -39    0.09    0.64
   4  -2 -39    0.02    0.74
  -2   4 -39    0.47    0.77
  -2  -2 -39   -0.30    0.77
   4  -2 -39   -0.38    0.71
  -2  -2 -39    0.39    0.74
  -2   4 -39    0.65    0.67
  -2  -2 -36    3.74    0.82
   4  -2 -36    3.78    0.88
   4  -2 -36    3.54    0.73
  -2   4 -36    4.40    0.88
   4  -2 -36    3.84    0.77
  -2   4 -36    3.98    0.77
  -2   4 -33    6.55    0.67
   4  -2 -33    5.21    0.82
  -2  -2 -33    6.13    0.82
   4  -2 -33    4.41    0.72
  -2   4 -33    5.24    0.84
  -2  -2 -33    5.96    1.46
   4  -2 -33    5.49    0.81
  -2   4 -33    5.71    0.81
  -2   4 -30    6.44    0.65
   4  -2 -30    5.58    0.54
  -2   4 -30    6.04    0.80
  -2  -2 -30    6.07    0.75
   4  -2 -30    5.08    0.70
  -2  -2 -30    6.81    1.34
   4  -2 -30    4.84    0.75
   4  -2 -30    6.75    0.77
  -2   4 -30    5.82    0.77
  -2   4 -27   62.41    1.88
   4  -2 -27   58.28    1.71
   4  -2 -27   60.32    1.83
  -2   4 -27   59.31    1.86
  -2   4 -27   64.52    1.96
   4  -2 -27   62.05    1.91
  -2  -2 -27   57.46    1.87
  -2  -2 -27   62.12    1.89
  -2  -2 -27   62.18    2.55
   4  -2 -27   65.36    1.89
  -2   4 -27   66.49    1.97
  -2  -2 -27   59.21    2.12
   4  -2 -24   36.90    1.20
   4  -2 -24   39.88    1.06
  -2   4 -24   35.58    1.31
  -2  -2 -24   35.96    1.85
   4  -2 -24   37.12    1.28
  -2  -2 -24   35.97    1.91
  -2  -2 -24   36.94    1.30
   4  -2 -24   40.36    1.35
  -2  -2 -24   36.62    1.35
  -2   4 -24   38.39    1.37
   4  -2 -24   35.98    1.31
  -2  -2 -24   36.79    1.54
   4  -2 -24   40.39    1.34
  -2   4 -21   11.41    0.74
   4  -2 -21   11.99    0.52
   4  -2 -21   11.65    0.87
  -2  -2 -21   14.65    1.54
   4  -2 -21   11.52    0.64
   4  -2 -21   11.13    0.68
   4  -2 -21   11.57    0.84
  -2  -2 -21   14.25    1.30
  -2  -2 -21   13.38    1.28
  -2   4 -21   13.62    0.64
  -2  -2 -21   13.17    0.77
   4  -2 -21   12.66    0.74
  -2  -2 -21   14.55    0.75
  -2  -2 -21   13.93    0.93
   4  -2 -21   10.19    0.70
  -2   4 -21   12.15    0.78
   4  -2 -21   12.67    0.73
  -2  -2 -18    9.55    1.22
  -2   4 -18    7.76    0.63
   4  -2 -18    9.02    0.53
   4  -2 -18    8.82    0.70
   4  -2 -18    9.33    0.44
  -2  -2 -18    8.18    0.63
   4  -2 -18    9.00    0.68
   4  -2 -18    8.92    0.58
   4  -2 -18    8.40    0.54
   4  -2 -18    7.93    0.73
  -2  -2 -18    8.41    0.99
  -2   4 -18    8.28    0.47
  -2  -2 -18    8.55    0.57
  -2  -2 -18    8.83    0.98
  -2  -2 -18    7.58    1.10
   4  -2 -18    8.85    0.57
  -2  -2 -18    7.60    0.58
  -2   4 -18    7.37    1.06
  -2   4 -18    7.65    0.63
   4  -2 -18    7.56    0.54
  -2  -2 -18    7.82    0.72
  -2   4 -15   82.29    2.20
  -2   4 -15   81.98    2.10
   4  -2 -15   82.98    1.97
   4  -2 -15   84.71    2.11
   4  -2 -15   85.93    1.90
  -2  -2 -15   89.21    3.07
  -2   4 -15   87.01    2.46
  -2  -2 -15   82.47    2.45
  -2   4 -15   80.16    2.06
   4  -2 -15   83.76    2.01
   4  -2 -15   79.52    2.43
  -2   4 -15   76.06    2.00
  -2  -2 -15   82.95    1.99
  -2  -2 -15   81.13    2.03
  -2  -2 -15   84.76    2.38
   4  -2 -15   81.70    2.06
   4  -2 -15   96.15    2.07
  -2  -2 -15   83.30    3.00
   4  -2 -15   80.98    1.99
  -2  -2 -15   81.71    2.05
  -2   4 -15   78.67    2.89
  -2   4 -12  461.24    9.66
  -2   4 -12  425.65    9.30
  -2  -2 -12  477.06   10.33
   4  -2 -12  461.42    9.20
   4  -2 -12  447.62    9.29
  -2  -2 -12  454.51    9.52
  -2  -2 -12  457.24    9.62
   4  -2 -12  456.90    9.71
   4  -2 -12  451.94    9.20
  -2  -2 -12  454.61    9.25
  -2   4 -12  450.51    9.25
  -2   4 -12  429.82    9.19
  -2  -2 -12  436.80    9.18
   4  -2 -12  462.69    9.26
   4  -2 -12  452.46    9.18
  -2  -2 -12  449.08   10.31
  -2   4 -12  432.36   10.19
  -2  -2 -12  443.72    9.24
   4  -2 -12  439.58    9.19
  -2   4  -9  380.07    7.88
   4  -2  -9  356.66    7.58
  -2  -2  -9  370.85    8.16
  -2   4  -9  369.77    7.55
  -2  -2  -9  346.91    8.35
  -2   4  -9  355.50    8.28
  -2  -2  -6  411.58    8.55
  -2   4  -6  397.53    8.14
   4  -2  -6  371.68    8.04
  -2  -2  -6  414.35    8.74
  -2   4  -6  422.12    8.36
  -2   4  -6  383.81    8.58
   4  -2  -6  343.14    9.05
  -2  -2  -6  412.29    8.62
  -2   4  -3  132.52    3.02
   4  -2  -3  125.86    2.94
  -2  -2  -3  136.30    3.14
   4  -2  -3  120.66    3.39
  -2  -2   0  173.20    2.93
   4  -2   0  178.66    2.72
   4  -2   0  170.84    2.65
  -2   4   0  174.82    2.82
  -2  -2   3  580.94   11.76
  -2   4   3  551.65   12.03
   4  -2   3  571.19   11.46
  -2  -2   3  556.44   11.37
  -2   4   3  561.29   11.66
  -2  -2   3  570.23   11.68
   4  -2   6 1059.32   21.82
  -2  -2   6 1086.25   21.80
  -2   4   6 1023.05   22.20
  -2  -2   6 1015.51   21.82
  -2   4   6 1063.75   21.88
  -2   4   6 1130.27   21.81
  -2   4   9  445.33   10.16
   4  -2   9  471.19   10.02
  -2   4   9  448.02   10.42
   4  -2   9  465.68    9.47
  -2   4   9  484.38   10.34
  -2  -2   9  479.79    9.58
  -2  -2   9  447.10    9.46
  -2   4   9  485.35   10.01
  -2  -2   9  479.75   10.25
   4  -2  12  306.08    6.43
  -2   4  12  308.38    7.49
   4  -2  12  310.25    7.04
   4  -2  12  310.25    6.46
   4  -2  12  306.76    6.41
  -2   4  12  317.92    7.06
  -2  -2  12  318.69    6.55
  -2   4  12  317.59    7.57
  -2  -2  12  304.54    6.38
  -2  -2  12  314.98    7.48
   4  -2  12  319.04    6.72
   4  -2  15  138.75    3.19
  -2   4  15  164.42    3.88
   4  -2  15  140.84    3.77
  -2   4  15  150.57    4.32
   4  -2  15  142.90    3.19
  -2  -2  15  146.88    3.18
  -2  -2  15  140.42    3.07
  -2  -2  15  143.23    5.31
  -2  -2  15  135.17    4.33
   4  -2  15  145.08    3.48
  -2  -2  15  146.18    3.29
  -2   4  15  159.44    4.61
   4  -2  15  143.75    3.13
  -2   4  15  149.27    3.88
   4  -2  18   15.77    0.66
  -2   4  18   16.58    1.03
  -2   4  18   17.30    1.40
   4  -2  18   14.98    1.05
  -2  -2  18   18.03    0.63
  -2  -2  18   17.91    0.71
   4  -2  18   17.00    0.55
   4  -2  18   15.35    0.70
  -2  -2  18   15.44    0.77
   4  -2  18   15.89    1.03
  -2  -2  18   15.46    2.30
  -2   4  18   16.82    1.60
   4  -2  18   15.44    0.60
  -2  -2  18   13.59    1.43
  -2   4  18   15.47    1.10
  -2  -2  18   14.45    0.52
  -2   4  21  117.80    3.43
  -2   4  21   97.53    3.16
  -2   4  21  113.08    3.83
   4  -2  21  102.66    3.29
  -2  -2  21  118.67    2.70
   4  -2  21  110.77    2.67
  -2  -2  21  119.97    2.59
  -2  -2  21  113.82    2.82
  -2  -2  21  121.84    5.55
  -2  -2  21  104.48    2.47
  -2   4  21  108.00    3.50
   4  -2  21  109.54    2.54
   4  -2  21  118.55    3.12
   4  -2  24   13.97    0.79
  -2  -2  24   12.91    0.66
   4  -2  24   12.71    0.81
  -2  -2  24   13.90    0.80
   4  -2  24   13.59    0.62
   4  -2  24   12.90    1.12
  -2  -2  24   11.17    0.82
  -2   4  24   13.71    0.95
  -2   4  24   13.22    0.69
  -2  -2  24   11.11    2.55
   4  -2  27   71.39    2.04
  -2  -2  27   80.22    2.13
  -2  -2  27   78.05    1.96
   4  -2  27   70.01    2.08
   4  -2  27   66.92    1.82
  -2  -2  27   69.58    4.88
   4  -2  27   79.54    2.65
  -2  -2  27   76.08    2.39
  -2   4  27   78.61    2.40
  -2   4  27   70.94    5.62
  -2  -2  27   69.50    2.20
  -2   4  27   65.72    2.00
   4  -2  30    4.21    0.69
  -2   4  30    4.19    0.57
  -2  -2  30    5.31    0.81
   4  -2  30    4.80    0.80
  -2  -2  30    5.69    2.46
   4  -2  30    5.49    1.19
  -2  -2  30    5.51    1.00
  -2   4  30    1.56    2.46
  -2   4  30    4.84    1.00
   4  -2  30    4.48    2.53
  -2   4  30    3.51    0.59
  -2   4  33   11.55    0.85
  -2  -2  33   14.72    1.16
   4  -2  33   13.16    1.06
   4  -2  33   12.46    0.95
  -2  -2  33   13.16    1.30
  -2   4  33   12.98    1.39
   4  -2  36   20.62    1.15
  -2  -2  36   18.85    1.39
  -2   4  36   14.74    0.98
   4  -2  36   17.99    1.25
  -2   4  36   16.33    1.20
  -2   4  36   18.58    1.67
  -2  -2  36   16.72    1.57
  -2   4  39   10.20    1.14
   4  -2  39   10.05    1.17
  -2  -2  39   11.79    1.32
   4  -2  39   12.05    1.05
  -2  -2  39   10.25    1.54
  -2   4  39   12.35    1.73
   4  -2  42    1.76    0.85
  -2   4  42    3.03    0.99
   4  -2  42    2.07    1.01
  -2  -2  42    2.61    1.79
   4  -2  45    0.14    1.09
  -2  -2  45   -2.49    2.08
  -3   4 -43    2.28    0.80
   4  -1 -43    1.58    0.74
  -1  -3 -43    1.30    0.69
  -1  -3 -43    1.99    0.69
   4  -1 -43    2.28    0.71
  -3   4 -43    2.45    0.73
  -1  -3 -40   -0.59    1.30
   4  -1 -40    1.64    0.74
  -3   4 -40    0.70    0.72
  -1  -3 -40    0.47    0.69
   4  -1 -40    0.62    0.70
  -3   4 -40    1.12    0.72
  -1  -3 -37    0.96    1.35
   4  -1 -37    2.38    1.43
   4  -1 -37    1.16    0.81
  -3   4 -37    0.77    0.78
  -1  -3 -37    0.67    0.75
   4  -1 -37    0.96    0.63
   4  -1 -37    1.45    0.75
  -3   4 -37    0.45    0.74
   4  -1 -34   10.65    1.49
  -3   4 -34    8.41    0.94
  -1  -3 -34    8.62    0.88
   4  -1 -34    9.08    0.93
   4  -1 -34    8.25    0.78
   4  -1 -34    9.00    0.91
  -3   4 -34    8.74    0.96
   4  -1 -31   12.56    0.75
  -3   4 -31   11.75    0.80
   4  -1 -31   11.52    0.85
  -1  -3 -31   11.63    1.52
   4  -1 -31   11.96    0.94
  -1  -3 -31   12.82    0.95
  -3   4 -31   13.49    0.99
  -1  -3 -31   14.82    0.98
  -3   4 -31   12.48    0.99
  -1  -3 -31   11.05    1.16
   4  -1 -31   12.23    0.93
   4  -1 -28   13.24    0.76
  -3   4 -28   12.60    0.80
  -1  -3 -28   13.50    0.94
  -1  -3 -28   13.00    1.49
   4  -1 -28   14.97    0.93
  -1  -3 -28   14.14    0.90
   4  -1 -28   12.81    0.84
  -3   4 -28   12.66    0.91
  -3   4 -28   14.82    0.98
   4  -1 -28   15.34    0.91
  -1  -3 -28   14.54    1.13
   4  -1 -25   25.08    0.83
  -3   4 -25   24.99    1.08
   4  -1 -25   26.45    1.02
  -1  -3 -25   27.07    1.66
  -1  -3 -25   28.42    1.12
  -1  -3 -25   25.66    1.15
   4  -1 -25   24.90    1.05
   4  -1 -25   28.10    1.13
  -1  -3 -25   26.51    1.32
   4  -1 -25   26.69    1.09
  -3   4 -25   26.39    1.19
  -1  -3 -22  171.02    5.69
   4  -1 -22  188.98    4.21
   4  -1 -22  186.74    4.05
   4  -1 -22  191.91    4.20
  -1  -3 -22  194.20    4.26
  -1  -3 -22  181.61    4.27
   4  -1 -22  191.36    4.27
   4  -1 -22  185.09    4.40
  -1  -3 -22  185.84    4.84
  -1  -3 -22  183.25    4.83
   4  -1 -22  193.54    4.26
  -3   4 -22  187.15    4.36
   4  -1 -22  166.80    4.18
  -1  -3 -22  190.63    4.31
  -1  -3 -22  189.21    4.45
   4  -1 -19  269.20    5.76
  -3   4 -19  275.92    6.04
  -1  -3 -19  261.41    7.25
   4  -1 -19  270.39    5.63
   4  -1 -19  277.58    5.88
  -3   4 -19  269.43    5.91
  -1  -3 -19  257.03    6.28
  -1  -3 -19  266.50    5.80
  -1  -3 -19  272.57    5.76
   4  -1 -19  270.51    5.74
  -3   4 -19  262.25    5.87
   4  -1 -19  269.83    5.88
  -1  -3 -19  263.19    6.23
   4  -1 -19  272.27    5.78
   4  -1 -19  254.55    6.33
  -1  -3 -19  250.34    7.04
   4  -1 -19  242.52    5.70
  -1  -3 -19  274.46    5.82
  -3   4 -19  254.20    7.24
   4  -1 -19  272.66    5.77
  -1  -3 -19  265.50    5.91
  -3   4 -16   63.77    1.90
   4  -1 -16   70.13    1.80
  -1  -3 -16   69.18    2.78
   4  -1 -16   66.08    1.60
  -3   4 -16   62.62    1.79
   4  -1 -16   66.82    1.70
   4  -1 -16   74.32    1.71
  -1  -3 -16   62.71    2.08
  -3   4 -16   60.45    1.76
   4  -1 -16   65.54    2.12
  -3   4 -16   65.66    2.10
  -1  -3 -16   66.13    1.69
  -1  -3 -16   65.67    1.76
   4  -1 -16   67.56    1.77
   4  -1 -16   68.60    1.69
  -1  -3 -16   65.69    2.05
  -1  -3 -16   65.93    1.73
  -1  -3 -16   63.61    2.55
   4  -1 -16   68.44    1.69
  -1  -3 -16   69.02    1.80
  -3   4 -16   61.46    2.67
  -3   4 -13  149.89    3.66
  -3   4 -13  135.34    3.21
  -1  -3 -13  138.69    3.13
  -1  -3 -13  141.47    4.14
   4  -1 -13  145.36    3.13
   4  -1 -13  144.64    3.19
   4  -1 -13  141.13    3.05
  -3   4 -13  145.04    3.33
   4  -1 -13  143.54    3.59
   4  -1 -13  138.09    3.10
  -3   4 -13  144.89    3.47
  -1  -3 -13  136.83    3.15
   4  -1 -13  146.00    3.17
  -1  -3 -13  134.49    3.39
   4  -1 -13  148.22    3.08
  -1  -3 -13  131.29    3.44
  -1  -3 -13  136.33    3.08
   4  -1 -13  141.61    3.09
  -3   4 -13  138.51    4.17
  -1  -3 -13  137.21    3.13
  -1  -3 -13  134.26    4.00
  -1  -3 -10 1366.02   27.80
  -1  -3 -10 1379.92   26.76
  -3   4 -10 1293.67   26.85
  -3   4 -10 1396.71   27.26
   4  -1 -10 1348.92   26.79
  -3   4 -10 1376.28   27.02
  -3   4 -10 1237.45   26.62
  -3   4 -10 1379.95   27.06
  -1  -3 -10 1384.33   26.78
   4  -1 -10 1391.31   27.23
  -3   4 -10 1333.29   27.83
  -1  -3 -10 1317.64   27.57
  -1  -3  -7  488.38   10.83
  -3   4  -7  520.69   10.53
  -3   4  -7  497.59   10.10
  -1  -3  -7  492.49   10.07
   4  -1  -7  478.82   10.13
  -3   4  -7  504.15   10.01
  -1  -3  -7  497.33   10.70
  -3   4  -4  195.30    4.17
   4  -1  -4  181.82    3.89
  -1  -3  -4  181.07    4.48
   4  -1  -4  188.55    4.19
  -1  -3  -4  188.61    4.30
  -1  -3  -4  186.32    4.22
   4  -1  -1  136.60    3.01
   4  -1  -1  134.66    3.13
   4  -1  -1  140.86    2.96
  -1  -3   2  101.86    2.57
  -1  -3   2  103.98    2.53
  -3   4   2   99.13    2.37
   4  -1   2  102.14    2.45
  -3   4   2  104.96    2.17
   4  -1   5   56.62    1.63
  -1  -3   5   58.48    1.64
  -3   4   5   60.06    1.61
   4  -1   5   53.95    1.31
  -1  -3   5   56.66    1.59
  -3   4   5   56.52    1.50
   4  -1   8  162.13    3.92
  -3   4   8  153.82    4.05
  -1  -3   8  160.85    3.76
  -3   4   8  171.80    3.87
  -1  -3   8  152.65    4.00
  -3   4   8  167.65    4.09
  -1  -3   8  149.85    4.78
  -3   4   8  166.04    3.76
  -3   4  11  453.42   10.13
  -1  -3  11  487.22    9.90
  -3   4  11  514.89   10.11
   4  -1  11  454.21    9.47
  -1  -3  11  475.75   11.34
  -3   4  11  481.29    9.98
  -1  -3  11  480.13    9.62
  -3   4  11  492.88   10.55
  -1  -3  11  480.64   10.51
   4  -1  11  489.21    9.76
   4  -1  14   50.70    1.35
  -3   4  14   54.37    1.80
  -1  -3  14   49.87    1.54
   4  -1  14   47.20    1.76
   4  -1  14   45.27    1.27
  -1  -3  14   53.56    1.32
   4  -1  14   49.61    1.55
  -1  -3  14   49.54    2.21
  -1  -3  14   50.46    2.92
  -3   4  14   53.10    2.25
  -1  -3  14   47.58    1.38
  -3   4  14   48.84    1.71
   4  -1  14   46.39    1.22
  -3   4  17   19.98    1.13
   4  -1  17   19.05    0.76
  -3   4  17   17.94    1.48
  -1  -3  17   19.81    0.92
   4  -1  17   18.51    1.11
  -1  -3  17   23.13    0.81
   4  -1  17   19.29    0.64
   4  -1  17   17.35    0.76
  -1  -3  17   22.97    0.72
   4  -1  17   21.44    1.08
  -3   4  17   19.33    1.57
  -3   4  17   19.85    1.14
  -1  -3  17   20.17    0.89
  -1  -3  17   19.37    1.63
  -1  -3  17   20.61    2.30
   4  -1  17   17.83    0.68
   4  -1  17   17.77    1.38
  -3   4  20   32.65    1.53
  -3   4  20   28.62    1.91
   4  -1  20   23.23    1.37
   4  -1  20   25.16    0.80
   4  -1  20   25.54    0.97
  -1  -3  20   26.93    1.02
  -1  -3  20   28.54    0.90
  -1  -3  20   31.74    2.85
   4  -1  20   24.55    0.86
  -3   4  20   26.40    1.45
  -1  -3  20   27.24    1.12
   4  -1  20   25.10    1.30
  -1  -3  23   45.93    1.27
   4  -1  23   37.56    1.30
  -1  -3  23   47.82    1.42
  -3   4  23   36.44    1.88
   4  -1  23   43.98    1.77
  -1  -3  23   42.36    1.51
  -3   4  23   38.77    1.27
  -1  -3  23   37.46    3.37
  -3   4  23   35.87    3.88
   4  -1  23   38.25    1.18
  -1  -3  26   61.32    1.61
  -1  -3  26   60.57    1.74
   4  -1  26   50.07    1.62
  -1  -3  26   49.16    4.10
  -1  -3  26   52.41    1.82
   4  -1  26   60.21    2.19
  -3   4  26   52.01    4.67
   4  -1  26   48.85    1.45
  -3   4  26   47.82    1.59
   4  -1  29   10.92    0.84
  -1  -3  29   15.15    0.83
  -1  -3  29   16.19    1.01
   4  -1  29   10.86    0.86
   4  -1  29   14.31    1.41
  -3   4  29    7.56    2.93
  -3   4  29    9.99    0.76
  -1  -3  29   11.13    2.81
  -3   4  29   10.81    1.13
  -1  -3  29   11.99    1.18
   4  -1  29   10.13    0.61
   4  -1  32   24.89    1.25
  -3   4  32   24.62    1.11
   4  -1  32   26.02    1.21
  -1  -3  32   26.68    1.62
  -3   4  32   27.02    1.67
  -3   4  32   26.05    1.24
   4  -1  35    9.09    1.02
  -3   4  35    9.19    0.96
  -1  -3  35    8.76    1.18
   4  -1  35    7.49    0.88
  -3   4  35    8.80    0.80
  -1  -3  35    8.72    1.35
  -3   4  35    9.99    1.41
  -1  -3  38    9.17    1.19
   4  -1  38    7.55    0.86
   4  -1  38    5.82    1.01
  -3   4  38    7.69    1.05
  -1  -3  38    6.83    1.36
  -3   4  38    8.86    1.58
  -3   4  41    9.57    1.18
   4  -1  41   10.15    0.95
  -1  -3  41    4.66    1.38
   4  -1  41    9.08    1.18
  -3   4  41   13.60    1.83
  -1  -3  41    5.73    1.85
   4  -1  41    9.96    1.39
  -1  -3  41    8.32    1.50
   4  -1  44    3.54    1.13
   4  -1  44    4.32    0.89
  -1  -3  44    2.91    1.89
   4   0 -44    0.49    0.68
   0  -4 -44    0.43    0.64
  -4   4 -44    0.72    0.64
   4   0 -44    0.39    0.58
   0  -4 -41    4.89    1.40
   4   0 -41    5.62    1.42
   4   0 -41    4.53    0.84
   0  -4 -41    4.68    0.83
  -4   4 -41    5.24    0.84
   4   0 -41    5.50    0.78
   4   0 -38    3.33    1.39
   0  -4 -38    3.80    1.40
   0  -4 -38    2.22    0.81
   4   0 -38    2.96    0.83
  -4   4 -38    2.52    0.83
   4   0 -38    3.12    0.75
   4   0 -35    5.21    1.43
   0  -4 -35    7.08    1.44
   4   0 -35    4.95    0.82
  -4   4 -35    5.08    0.90
   0  -4 -35    6.34    0.84
   4   0 -35    4.02    0.72
  -4   4 -35    5.42    0.88
   4   0 -35    6.16    0.83
   4   0 -32   21.77    1.03
   0  -4 -32   21.29    1.22
   0  -4 -32   26.38    1.24
   4   0 -32   19.54    1.04
   0  -4 -32   20.12    1.77
   4   0 -32   23.93    1.21
  -4   4 -32   23.57    1.29
  -4   4 -32   24.52    1.25
   0  -4 -32   20.44    1.40
   4   0 -32   26.60    1.19
  -4   4 -29   16.26    0.88
   4   0 -29   17.28    0.90
   0  -4 -29   16.94    1.05
   4   0 -29   15.55    0.86
   4   0 -29   18.04    1.01
  -4   4 -29   15.91    1.03
   0  -4 -29   17.71    0.99
   0  -4 -29   18.47    1.56
   0  -4 -29   18.44    1.26
  -4   4 -29   16.10    1.04
   4   0 -29   18.29    0.96
   4   0 -26   39.51    1.36
   4   0 -26   39.58    1.16
  -4   4 -26   38.37    1.36
   0  -4 -26   38.65    1.42
   4   0 -26   40.87    1.42
   4   0 -26   38.19    1.32
   0  -4 -26   41.22    1.41
   0  -4 -26   38.90    1.96
   4   0 -26   40.64    1.39
   0  -4 -26   38.74    1.61
   0  -4 -26   43.21    1.46
  -4   4 -26   39.05    1.50
   4   0 -23   70.53    1.77
   4   0 -23   71.45    1.95
   4   0 -23   71.16    1.88
   4   0 -23   62.27    2.36
   0  -4 -23   68.67    1.99
   4   0 -23   74.09    1.98
   0  -4 -23   69.00    2.46
  -4   4 -23   72.25    2.02
   0  -4 -23   72.34    1.95
   0  -4 -23   68.09    2.43
   4   0 -23   72.99    1.96
   0  -4 -23   70.54    1.98
   0  -4 -23   67.69    2.11
  -4   4 -23   66.07    2.05
  -4   4 -20  132.57    3.26
  -4   4 -20  130.33    3.35
   4   0 -20  130.41    3.12
   4   0 -20  130.93    2.98
  -4   4 -20  132.81    3.16
   0  -4 -20  131.68    3.14
   4   0 -20  120.23    3.59
   0  -4 -20  131.23    3.56
   0  -4 -20  126.20    3.56
   4   0 -20  132.17    3.05
   4   0 -20  128.67    3.21
  -4   4 -20  131.45    3.68
  -4   4 -20  125.70    3.22
   4   0 -20  135.12    3.11
   0  -4 -20  130.08    3.22
   0  -4 -20  140.66    3.12
   4   0 -20  132.67    3.09
   0  -4 -20  134.03    3.25
   0  -4 -20  128.71    4.29
   0  -4 -20  135.92    3.15
   0  -4 -17   31.49    1.10
   4   0 -17   31.06    1.06
  -4   4 -17   30.29    1.12
   4   0 -17   30.98    0.94
  -4   4 -17   30.76    1.19
   4   0 -17   30.06    1.02
   0  -4 -17   31.13    1.09
   4   0 -17   30.55    1.09
   0  -4 -17   29.83    1.36
   4   0 -17   30.34    0.99
   0  -4 -17   31.66    1.36
  -4   4 -17   31.08    1.05
  -4   4 -17   29.11    1.11
   0  -4 -17   31.93    1.00
   4   0 -17   33.20    0.98
   4   0 -17   29.79    1.34
  -4   4 -17   28.61    1.42
   0  -4 -17   32.00    1.04
   4   0 -17   29.97    0.99
   0  -4 -17   32.09    1.74
  -4   4 -17   30.92    1.93
   0  -4 -17   32.37    1.10
   4   0 -14   30.59    0.99
   4   0 -14   31.82    1.01
   0  -4 -14   31.19    1.02
   4   0 -14   29.75    0.90
  -4   4 -14   30.13    1.05
  -4   4 -14   29.02    1.14
  -4   4 -14   29.15    1.39
   0  -4 -14   31.79    0.94
   4   0 -14   31.48    0.94
  -4   4 -14   29.49    0.96
   0  -4 -14   31.91    1.25
   0  -4 -14   29.83    1.25
   4   0 -14   31.99    1.01
  -4   4 -14   30.28    1.30
   4   0 -14   30.98    1.28
   0  -4 -14   32.13    1.01
   4   0 -14   32.37    0.91
   0  -4 -14   30.92    0.98
   0  -4 -14   29.69    1.56
   4   0 -14   31.10    0.92
   0  -4 -14   31.12    0.96
  -4   4 -14   28.01    1.73
   0  -4 -14   32.63    1.03
  -4   4 -11    4.98    0.49
  -4   4 -11    4.94    0.68
   0  -4 -11    5.74    0.46
   4   0 -11    3.89    0.44
   4   0 -11    4.36    0.37
  -4   4 -11    4.24    0.68
  -4   4 -11    4.47    0.56
   4   0 -11    3.66    0.40
  -4   4 -11    4.68    0.86
  -4   4 -11    5.22    0.70
   0  -4 -11    5.79    0.41
   4   0 -11    4.70    0.39
   0  -4 -11    5.20    0.61
   0  -4 -11    5.70    0.36
   4   0 -11    3.62    0.53
   4   0 -11    4.07    0.33
   0  -4 -11    5.43    0.42
   0  -4 -11    5.35    0.38
   4   0 -11    4.27    0.34
  -4   4 -11    5.24    1.00
   0  -4 -11    5.22    0.75
   0  -4  -8  534.83   10.33
   0  -4  -8  492.18   11.21
  -4   4  -8  553.00   10.87
   4   0  -8  473.96   10.31
   4   0  -8  476.45   10.73
   0  -4  -8  523.43   10.91
   0  -4  -8  515.73   10.99
   0  -4  -5  494.01   10.25
   4   0  -5  511.02   10.27
   0  -4  -5  530.57   10.61
   0  -4  -2  286.84    6.38
   4   0  -2  276.41    5.85
  -4   4  -2  287.96    5.84
   0  -4  -2  285.92    5.80
  -4   4  -2  278.75    5.70
   4   0  -2  279.84    5.91
   4   0   1 1162.44   23.46
   0  -4   1 1163.33   23.74
  -4   4   1 1157.45   23.40
   0  -4   1 1126.01   23.59
   4   0   1 1168.48   23.46
   0  -4   4   31.21    1.18
   4   0   4   31.16    0.80
   0  -4   4   29.68    0.99
  -4   4   4   27.38    0.68
   4   0   4   31.12    1.12
  -4   4   4   28.12    1.39
  -4   4   4   28.74    0.83
   0  -4   7  339.96    7.42
   4   0   7  355.06    7.58
   4   0   7  343.59    7.32
  -4   4   7  358.58    7.49
   0  -4   7  334.67    7.63
   0  -4   7  368.81    8.41
   4   0   7  335.29    7.09
  -4   4   7  313.72    8.21
  -4   4   7  353.71    7.24
   4   0  10  286.51    6.17
   0  -4  10  285.64    6.25
   4   0  10  284.71    6.54
  -4   4  10  292.65    6.46
   0  -4  10  279.84    6.81
  -4   4  10  299.65    6.86
   0  -4  10  290.71    6.05
  -4   4  10  283.58    6.23
   0  -4  10  282.84    7.49
  -4   4  13  256.00    5.72
   0  -4  13  231.98    5.32
  -4   4  13  238.89    5.60
   4   0  13  231.53    5.69
   4   0  13  236.29    5.26
   4   0  13  233.84    5.02
   0  -4  13  263.70    5.14
   0  -4  13  213.41    6.72
   4   0  13  230.63    5.95
   4   0  13  232.02    5.28
   0  -4  13  224.36    6.13
  -4   4  13  254.34    6.27
  -4   4  13  235.38    7.14
   0  -4  13  237.77    5.20
  -4   4  13  238.80    5.48
   4   0  16   20.56    0.85
  -4   4  16   19.12    1.11
   4   0  16   20.85    1.18
   4   0  16   20.40    0.81
   0  -4  16   17.08    0.83
   0  -4  16   22.84    0.85
   4   0  16   20.85    0.69
   0  -4  16   23.77    0.76
  -4   4  16   18.33    2.18
   0  -4  16   17.98    0.88
   4   0  16   19.08    1.40
   0  -4  16   21.01    2.11
  -4   4  16   17.09    1.02
   4   0  16   20.67    1.04
  -4   4  16   21.46    1.59
  -4   4  19   14.98    1.07
   4   0  19   13.76    0.73
   4   0  19   13.10    1.04
   0  -4  19   16.15    0.70
   0  -4  19   15.40    0.81
   4   0  19   12.71    0.56
   4   0  19   14.68    1.02
   0  -4  19   14.19    0.89
   0  -4  19   16.11    2.23
  -4   4  19   13.31    1.00
   0  -4  19   13.74    0.90
  -4   4  19   13.56    2.48
  -4   4  22   38.70    2.41
   0  -4  22   46.61    1.45
   4   0  22   40.08    1.16
   4   0  22   37.82    1.29
   0  -4  22   50.81    1.34
   4   0  22   38.16    1.19
  -4   4  22   36.68    1.79
   0  -4  22   38.31    3.37
   4   0  22   47.30    1.72
  -4   4  22   36.60    3.58
   0  -4  25    8.97    0.64
   0  -4  25    8.55    0.76
   4   0  25    6.71    0.66
  -4   4  25    6.18    0.62
   4   0  25    7.15    1.06
   4   0  25    6.56    0.50
   0  -4  25    7.12    2.21
  -4   4  25    7.74    2.59
   4   0  28    1.22    0.61
   0  -4  28    1.67    0.55
   0  -4  28    1.42    0.78
   0  -4  28    1.62    2.05
   4   0  28    0.81    0.41
  -4   4  28    0.94    2.39
  -4   4  28    0.62    0.52
   4   0  28    0.69    0.97
   4   0  31    7.80    0.85
  -4   4  31    7.84    0.65
   0  -4  31   10.97    0.85
   4   0  31    6.84    0.78
   0  -4  31   10.83    1.01
  -4   4  31    7.86    0.76
  -4   4  31    8.57    1.16
   4   0  31    7.58    0.57
   0  -4  31    7.56    2.52
  -4   4  34    6.26    0.83
   4   0  34    5.50    0.79
   0  -4  34    6.94    1.16
   4   0  34    5.07    0.89
   0  -4  34    9.12    1.33
  -4   4  34    5.84    0.81
  -4   4  34    6.95    1.22
  -4   4  37   35.81    1.61
   4   0  37   32.48    1.59
   0  -4  37   33.02    1.86
   4   0  37   32.37    1.46
   4   0  37   37.99    1.92
  -4   4  37   38.82    2.21
   0  -4  37   32.38    2.01
  -4   4  40   15.35    1.25
   4   0  40   15.99    1.22
   4   0  40   17.48    1.12
   4   0  40   16.06    1.55
  -4   4  40   19.08    1.94
   0  -4  40   16.92    1.67
   4   0  43    2.05    0.92
   4   0  43    4.16    0.88
   1  -5 -42    2.22    0.77
   4   1 -42    3.93    0.77
  -5   4 -42    3.90    0.77
   4   1 -42    3.42    0.75
   1  -5 -39    2.04    1.41
   4   1 -39    1.58    1.33
   4   1 -39    0.82    0.79
   1  -5 -39    1.37    0.80
  -5   4 -39    0.41    0.74
   4   1 -39    0.94    0.69
   4   1 -36   13.16    0.87
   4   1 -36   15.00    1.63
   1  -5 -36   13.67    1.60
   4   1 -36   13.18    1.06
   1  -5 -36   14.08    1.05
   4   1 -36   13.25    1.00
  -5   4 -36   15.43    1.15
   4   1 -33   18.52    0.98
   1  -5 -33   16.32    1.56
   4   1 -33   18.32    1.10
   1  -5 -33   16.16    1.14
   4   1 -33   16.62    0.94
   1  -5 -33   16.63    1.11
   4   1 -33   20.71    1.10
   1  -5 -33   16.58    1.34
  -5   4 -33   18.76    1.20
   4   1 -30   18.55    0.96
   1  -5 -30   20.44    1.52
   1  -5 -30   17.72    1.59
   1  -5 -30   20.58    1.09
   1  -5 -30   17.43    1.08
   4   1 -30   20.36    1.09
   4   1 -30   18.11    0.95
  -5   4 -30   18.92    1.15
   1  -5 -30   19.06    1.27
   4   1 -30   20.51    1.03
  -5   4 -27    3.24    0.54
   4   1 -27    3.39    0.58
   4   1 -27    3.66    0.41
   4   1 -27    3.63    0.62
   4   1 -27    4.20    0.54
  -5   4 -27    3.77    0.71
   1  -5 -27    3.39    0.72
   1  -5 -27    3.49    0.64
   1  -5 -27    2.84    1.00
   1  -5 -27    3.72    0.79
   4   1 -27    4.02    0.61
   1  -5 -27    3.71    0.65
   4   1 -24   19.87    0.79
   4   1 -24   19.82    0.94
   1  -5 -24   20.23    1.37
   1  -5 -24   19.86    1.09
   1  -5 -24   19.32    1.00
   4   1 -24   21.77    0.96
  -5   4 -24   20.06    1.06
   4   1 -24   18.44    0.83
   1  -5 -24   19.95    0.94
   4   1 -24   21.39    0.94
   1  -5 -24   19.81    1.10
   1  -5 -24   20.80    0.96
  -5   4 -24   18.30    1.04
  -5   4 -21  125.33    3.15
   4   1 -21  113.73    2.76
   4   1 -21  112.71    2.91
   1  -5 -21  125.32    3.00
  -5   4 -21  119.97    3.50
   1  -5 -21  118.38    3.29
   1  -5 -21  117.59    2.99
   1  -5 -21  117.78    3.36
   4   1 -21  118.37    2.87
   1  -5 -21  125.66    2.90
  -5   4 -21  120.64    3.06
  -5   4 -21  120.41    2.95
   4   1 -21  108.15    3.37
   4   1 -21  116.45    2.78
   4   1 -21  117.02    2.85
   1  -5 -21  122.88    2.92
   1  -5 -21  122.09    3.02
   1  -5 -18   75.02    1.97
  -5   4 -18   73.59    2.09
   4   1 -18   70.22    1.79
   4   1 -18   74.79    1.92
   1  -5 -18   67.73    2.19
  -5   4 -18   65.56    1.97
   4   1 -18   73.52    1.85
   4   1 -18   69.73    1.92
  -5   4 -18   72.82    1.90
   1  -5 -18   64.96    2.20
   1  -5 -18   73.07    1.94
   4   1 -18   75.21    1.82
   4   1 -18   69.53    2.32
   1  -5 -18   73.59    1.85
  -5   4 -18   68.42    2.35
   1  -5 -18   72.07    1.95
   1  -5 -18   71.32    1.87
   4   1 -18   73.50    1.84
   1  -5 -18   70.56    2.76
  -5   4 -18   66.18    3.06
   4   1 -15   42.78    1.24
  -5   4 -15   46.44    1.53
   4   1 -15   47.84    1.34
   4   1 -15   43.03    1.29
   1  -5 -15   46.02    1.35
  -5   4 -15   47.36    1.28
   4   1 -15   45.63    1.25
   1  -5 -15   45.26    1.33
   1  -5 -15   43.09    1.29
   4   1 -15   51.23    1.22
   4   1 -15   47.05    1.68
   4   1 -15   44.70    1.31
  -5   4 -15   47.09    1.69
   1  -5 -15   45.13    1.54
   1  -5 -15   46.07    1.25
   1  -5 -15   47.27    1.57
   1  -5 -15   43.95    1.27
  -5   4 -15   44.37    2.36
   1  -5 -15   43.80    1.31
   1  -5 -15   44.86    1.95
   4   1 -15   44.06    1.22
   4   1 -12  119.96    2.77
  -5   4 -12  125.85    3.40
  -5   4 -12  119.42    2.97
  -5   4 -12  115.42    3.06
   1  -5 -12  125.76    2.77
   4   1 -12  115.66    2.70
   4   1 -12  115.89    2.71
   1  -5 -12  122.69    2.68
   1  -5 -12  124.12    2.74
   4   1 -12  117.57    2.67
  -5   4 -12  118.94    3.24
   4   1 -12  121.35    2.72
  -5   4 -12  119.19    3.06
   1  -5 -12  118.02    2.92
   4   1 -12  116.20    3.17
   1  -5 -12  125.75    2.74
   1  -5 -12  121.34    3.43
   1  -5 -12  119.79    2.75
   1  -5 -12  124.09    2.71
   4   1 -12  123.57    2.66
  -5   4  -9  626.63   13.51
   1  -5  -9  656.07   13.27
   4   1  -9  647.00   13.20
   4   1  -9  642.76   13.24
  -5   4  -9  627.18   13.48
  -5   4  -9  661.30   13.85
  -5   4  -9  644.93   13.65
   1  -5  -9  674.46   13.23
   4   1  -9  647.21   13.73
   1  -5  -9  668.74   13.94
   1  -5  -9  653.14   13.79
   4   1  -6  621.23   12.43
   1  -5  -6  594.32   12.49
   1  -5  -6  629.98   12.80
   1  -5  -6  638.03   13.03
   1  -5  -3  210.88    5.22
  -5   4  -3  220.24    4.51
  -5   4  -3  207.44    4.36
   4   1  -3  212.88    4.69
   1  -5   0  189.02    4.57
  -5   4   0  190.46    4.13
   4   1   0  184.37    4.21
   1  -5   3  170.10    3.95
  -5   4   3  175.62    3.71
   1  -5   3  164.15    3.90
  -5   4   3  179.80    4.19
   4   1   3  177.04    3.84
   4   1   6 1570.75   31.95
   1  -5   6 1675.01   32.04
   1  -5   6 1571.71   31.56
   4   1   6 1602.35   31.60
  -5   4   6 1533.80   31.54
  -5   4   6 1474.78   32.66
  -5   4   9 1705.49   32.56
   4   1   9 1573.60   32.58
   4   1   9 1595.67   32.37
   1  -5   9 1467.94   32.11
   1  -5   9 1538.80   32.02
   1  -5   9 1582.95   33.39
  -5   4   9 1665.19   32.11
  -5   4   9 1591.57   33.71
   4   1   9 1579.58   32.02
  -5   4  12  400.89    8.51
   4   1  12  367.79    8.19
   4   1  12  375.49    8.54
  -5   4  12  360.63    8.25
   1  -5  12  366.99    7.86
   1  -5  12  437.63    7.99
   4   1  12  368.66    7.79
  -5   4  12  358.33    8.07
  -5   4  12  409.11    9.05
   1  -5  12  370.55    7.92
   1  -5  12  354.27    9.52
  -5   4  12  359.71    9.81
   4   1  12  373.51    8.68
  -5   4  15    5.57    0.69
   4   1  15    4.91    0.52
   4   1  15    5.25    0.71
   1  -5  15    7.46    0.54
   1  -5  15    6.24    0.61
   4   1  15    5.26    0.41
   1  -5  15    4.69    1.54
  -5   4  15    6.33    0.63
   1  -5  15    5.61    0.63
   4   1  15    5.22    0.89
  -5   4  15    7.23    1.72
  -5   4  15    6.87    1.04
   4   1  15    5.87    0.71
   4   1  18   28.13    1.13
  -5   4  18   27.07    1.42
   4   1  18   24.55    1.41
   4   1  18   23.80    1.05
   1  -5  18   30.44    0.98
   1  -5  18   29.62    1.09
   4   1  18   24.68    0.85
   4   1  18   27.65    1.24
  -5   4  18   26.21    1.27
   1  -5  18   27.09    1.16
  -5   4  18   29.65    2.01
  -5   4  18   26.32    2.81
   1  -5  18   23.22    2.47
   4   1  18   24.77    1.63
   1  -5  21  122.81    2.75
   1  -5  21  129.46    2.87
   4   1  21   97.85    2.55
   4   1  21  111.17    3.07
   1  -5  21  110.05    2.95
  -5   4  21   99.70    3.21
   1  -5  21  106.62    5.16
  -5   4  21  104.16    5.48
   1  -5  24   91.08    2.26
   1  -5  24   89.18    2.15
   4   1  24   67.68    1.98
   4   1  24   69.81    1.87
   4   1  24   80.64    2.49
   1  -5  24   71.42    4.37
  -5   4  24   83.82    5.28
   4   1  24   68.23    1.90
   1  -5  27    2.29    0.64
   1  -5  27    1.43    0.82
   4   1  27    0.96    0.59
  -5   4  27    1.42    0.31
  -5   4  27    1.33    0.52
   4   1  27    1.39    0.43
  -5   4  27   -0.35    2.41
   1  -5  27    1.48    1.90
   1  -5  30    3.22    0.92
   4   1  30    2.15    0.64
   1  -5  30    4.14    0.71
  -5   4  30    3.79    0.61
   4   1  30    2.51    0.45
  -5   4  30    2.54    0.61
   1  -5  30    5.03    2.27
  -5   4  30    3.12    2.69
   4   1  33    8.74    0.86
   1  -5  33    7.22    0.92
   1  -5  33   11.01    1.18
   4   1  33    8.29    0.93
  -5   4  33   10.20    0.90
  -5   4  33   10.70    1.33
  -5   4  33    9.34    0.90
  -5   4  36   44.56    1.73
   1  -5  36   46.35    2.21
   4   1  36   38.46    1.62
   4   1  36   38.87    1.68
  -5   4  36   53.08    2.43
   4   1  36   45.43    2.06
   4   1  39   18.53    1.19
   1  -5  39   15.68    1.76
   4   1  39   16.99    1.29
  -5   4  39   20.62    1.85
   4   1  39   18.91    1.60
   4   1  42   16.55    1.09
   4   1  42   16.68    1.28
   1  -5  45    3.33    1.76
  -6   4 -43    1.88    0.72
   4   2 -43    1.57    0.70
   2  -6 -43    3.17    0.75
  -6   4 -43    2.81    0.73
   4   2 -43    2.78    0.67
   4   2 -40    0.37    1.27
   2  -6 -40    0.68    1.33
   4   2 -40    0.35    0.70
   2  -6 -40    1.20    0.74
  -6   4 -40    1.78    0.78
   4   2 -40    1.04    0.67
  -6   4 -40    1.15    0.76
   4   2 -37    7.26    0.74
   2  -6 -37    9.62    1.57
   4   2 -37    8.56    1.48
   2  -6 -37    8.29    0.93
  -6   4 -37    8.33    0.97
   4   2 -37    7.82    0.94
   4   2 -37    6.83    0.84
  -6   4 -37    8.19    1.02
   2  -6 -34    0.52    1.29
   4   2 -34    2.12    0.61
  -6   4 -34    1.65    0.80
   4   2 -34    1.78    0.71
   2  -6 -34    2.23    0.73
   2  -6 -34    1.80    0.81
   4   2 -34    2.07    0.63
   2  -6 -34    2.25    0.95
  -6   4 -34    1.95    0.77
   2  -6 -31   40.30    1.99
   4   2 -31   37.47    1.45
   4   2 -31   39.55    1.52
   2  -6 -31   33.57    1.53
   2  -6 -31   40.76    1.52
  -6   4 -31   38.47    1.59
   4   2 -31   32.59    1.29
   2  -6 -31   35.80    1.96
   2  -6 -31   42.13    1.54
   4   2 -31   41.47    1.49
   2  -6 -31   36.24    1.70
  -6   4 -31   39.53    1.61
   2  -6 -28   45.63    1.99
   4   2 -28   41.55    1.31
   4   2 -28   43.16    1.51
  -6   4 -28   40.11    1.42
   2  -6 -28   41.24    1.57
   4   2 -28   40.11    1.37
   2  -6 -28   46.41    1.57
   2  -6 -28   39.68    2.00
   4   2 -28   45.00    1.53
  -6   4 -28   42.64    1.61
  -6   4 -28   45.38    1.70
   4   2 -28   44.62    1.50
   2  -6 -28   46.34    1.58
   2  -6 -28   43.93    1.73
   4   2 -25   77.10    2.04
   2  -6 -25   89.44    2.63
   4   2 -25   78.05    2.22
  -6   4 -25   78.50    2.28
   4   2 -25   74.33    2.05
   2  -6 -25   81.30    2.21
  -6   4 -25   79.91    3.00
   4   2 -25   77.33    2.18
   2  -6 -25   78.00    2.35
   2  -6 -25   79.20    2.69
   2  -6 -25   75.37    2.23
   2  -6 -25   79.53    2.33
  -6   4 -25   79.03    2.37
   4   2 -25   79.88    2.16
   2  -6 -25   85.83    2.25
  -6   4 -22   27.99    1.22
  -6   4 -22   29.95    1.32
   4   2 -22   28.32    1.01
   4   2 -22   27.88    1.13
   2  -6 -22   32.90    1.51
   2  -6 -22   30.93    1.25
   4   2 -22   28.93    1.08
  -6   4 -22   27.89    1.16
   2  -6 -22   29.23    1.47
   2  -6 -22   31.25    1.13
   2  -6 -22   28.88    1.21
  -6   4 -22   27.16    1.70
  -6   4 -22   30.79    1.28
   4   2 -22   26.63    0.98
   4   2 -22   26.03    1.39
   4   2 -22   29.42    1.06
   2  -6 -22   30.84    1.13
   2  -6 -22   30.78    1.22
   4   2 -19   26.75    0.97
  -6   4 -19   30.05    1.24
   4   2 -19   27.21    1.05
   2  -6 -19   28.32    1.35
   2  -6 -19   25.46    1.11
  -6   4 -19   26.53    1.14
  -6   4 -19   27.89    1.17
  -6   4 -19   27.59    1.56
   4   2 -19   25.69    1.32
   2  -6 -19   24.55    1.36
   2  -6 -19   24.12    1.25
   2  -6 -19   28.44    1.00
   4   2 -19   28.33    0.92
   2  -6 -19   25.34    1.06
   4   2 -19   28.35    1.00
  -6   4 -19   32.32    1.82
  -6   4 -19   29.66    1.05
   4   2 -19   27.60    0.96
   2  -6 -19   28.45    1.08
   2  -6 -19   26.75    1.00
   4   2 -16   23.33    0.92
  -6   4 -16   23.42    0.98
   2  -6 -16   18.89    0.90
   4   2 -16   22.41    0.86
   2  -6 -16   21.95    1.10
  -6   4 -16   25.91    1.11
   2  -6 -16   21.36    0.87
   2  -6 -16   19.11    1.05
   2  -6 -16   21.08    0.81
  -6   4 -16   24.13    1.32
   4   2 -16   28.18    0.83
   4   2 -16   22.98    0.83
   2  -6 -16   21.26    0.86
   4   2 -16   24.00    0.89
  -6   4 -16   24.29    0.89
   4   2 -16   24.43    1.19
   4   2 -16   22.89    0.79
   2  -6 -16   20.90    0.82
  -6   4 -16   24.90    1.87
   2  -6 -16   20.75    0.87
  -6   4 -13   43.12    1.78
   2  -6 -13   42.41    1.26
  -6   4 -13   39.68    1.33
  -6   4 -13   41.97    1.46
   4   2 -13   38.43    1.18
   2  -6 -13   43.72    1.38
  -6   4 -13   47.36    1.22
   2  -6 -13   40.77    1.19
   2  -6 -13   38.77    1.33
  -6   4 -13   45.51    1.81
   4   2 -13   40.74    1.17
   4   2 -13   41.67    1.05
   4   2 -13   42.78    1.24
   2  -6 -13   41.64    1.18
   2  -6 -13   41.69    1.14
  -6   4 -13   43.29    1.56
   4   2 -13   40.27    1.12
   4   2 -13   42.20    1.59
   2  -6 -13   41.72    1.19
   2  -6 -13   41.30    1.14
   4   2 -13   39.94    1.08
   4   2 -10  132.22    3.01
  -6   4 -10  138.92    2.92
   2  -6 -10  128.83    3.08
  -6   4 -10  137.93    3.31
  -6   4 -10  131.60    3.36
   4   2 -10  131.50    2.93
  -6   4 -10  139.23    3.52
   2  -6 -10  138.18    2.97
  -6   4 -10  139.81    3.29
   2  -6 -10  137.22    2.99
   2  -6 -10  128.38    2.89
   4   2 -10  139.22    3.52
   2  -6 -10  131.95    2.92
   2  -6 -10  141.99    3.68
   2  -6 -10  136.58    3.00
   2  -6 -10  134.29    2.94
   4   2 -10  143.47    2.92
  -6   4  -7  315.87    7.00
   2  -6  -7  319.75    6.74
   4   2  -7  330.34    6.73
  -6   4  -7  335.81    7.31
   4   2  -7  315.77    6.59
   2  -6  -7  343.75    7.27
  -6   4  -4  304.56    6.54
   2  -6  -4  276.99    6.96
   4   2  -4  281.92    6.37
   2  -6  -4  295.00    6.49
   2  -6  -1   64.41    2.33
  -6   4  -1   70.83    1.93
  -6   4  -1   69.04    1.79
   2  -6  -1   65.84    1.97
   4   2  -1   69.75    1.94
  -6   4  -1   66.43    1.49
   4   2   2  532.37   10.62
   2  -6   2  499.27   10.80
  -6   4   2  514.04   10.43
  -6   4   2  481.23    9.99
   2  -6   5 1500.17   30.25
   4   2   5 1580.79   30.25
  -6   4   5 1523.35   30.95
  -6   4   5 1432.14   29.57
   2  -6   5 1446.39   29.66
  -6   4   5 1503.50   29.54
  -6   4   8  329.17    7.19
   2  -6   8  339.10    7.12
   4   2   8  344.93    7.20
   4   2   8  347.39    6.63
   2  -6   8  356.25    7.93
   2  -6   8  317.32    6.68
  -6   4  11  263.20    5.92
   2  -6  11  247.21    5.52
   4   2  11  246.73    5.73
  -6   4  11  241.64    5.63
   4   2  11  243.72    5.19
   2  -6  11  208.16    5.29
   2  -6  11  250.62    5.44
  -6   4  11  246.24    7.09
  -6   4  11  302.68    6.55
   2  -6  11  250.69    5.33
  -6   4  11  255.36    5.32
   2  -6  11  258.40    6.77
   4   2  11  246.37    6.03
  -6   4  14  223.34    5.37
   4   2  14  197.84    5.29
   2  -6  14  196.20    4.72
   4   2  14  206.86    5.06
   4   2  14  214.10    4.56
   2  -6  14  204.97    4.68
   2  -6  14  243.48    4.79
   2  -6  14  214.98    6.40
  -6   4  14  235.28    6.00
  -6   4  14  197.39    4.79
  -6   4  14  196.20    6.72
   2  -6  14  217.37    4.75
   4   2  14  205.26    5.48
  -6   4  17  141.89    3.83
   4   2  17  149.50    3.49
   2  -6  17   99.72    2.80
   4   2  17  120.06    3.33
   4   2  17  122.34    3.69
   4   2  17  125.18    2.88
   2  -6  17  144.13    3.12
   2  -6  17  133.37    3.04
   2  -6  17  129.03    3.17
  -6   4  17  125.81    3.30
   2  -6  17  119.60    4.81
  -6   4  17  147.98    4.60
  -6   4  17  132.73    5.43
   4   2  17  128.86    3.94
   4   2  17  136.03    3.22
   4   2  20   65.51    2.11
   4   2  20   56.74    1.65
   2  -6  20   68.55    1.88
   2  -6  20   71.92    1.96
   4   2  20   62.97    2.09
   2  -6  20   62.09    2.01
   2  -6  20   53.68    3.51
  -6   4  20   69.49    4.32
   2  -6  23   42.35    1.49
   2  -6  23   39.05    1.36
   4   2  23   33.47    1.12
  -6   4  23   35.59    1.08
   4   2  23   36.90    1.63
   2  -6  23   33.74    1.56
   2  -6  23   31.69    3.02
  -6   4  23   34.66    3.54
   4   2  26   14.65    0.85
   2  -6  26   14.99    0.95
   4   2  26   15.73    0.72
   2  -6  26   18.97    1.13
   2  -6  26   16.72    1.27
   2  -6  26   11.26    2.36
  -6   4  26   17.18    0.90
  -6   4  26   16.17    0.70
   4   2  26   14.36    0.74
  -6   4  26   19.05    3.26
   4   2  29    3.17    0.68
   2  -6  29    4.94    0.82
  -6   4  29    4.54    0.63
   2  -6  29    5.15    0.99
   4   2  29    4.01    0.51
  -6   4  29    4.25    0.68
   2  -6  29    3.28    2.05
  -6   4  29    1.95    2.44
  -6   4  29    3.49    0.41
   4   2  32    3.48    0.74
  -6   4  32    5.27    0.74
   2  -6  32    3.18    0.84
  -6   4  32    4.62    1.12
   4   2  32    4.72    0.95
  -6   4  32    4.19    0.74
   4   2  32    4.15    0.55
   4   2  35   16.38    1.08
   4   2  35   16.08    1.16
   2  -6  35   18.00    1.57
  -6   4  35   19.60    1.68
  -6   4  35   16.39    1.16
   4   2  35   17.41    1.45
   4   2  38   10.19    1.11
   4   2  38   11.41    1.02
   4   2  38   12.84    1.43
  -6   4  38    9.38    1.58
   4   2  41   18.96    1.33
   4   2  41   18.42    1.20
   2  -6  41   13.79    1.93
  -6   4  41   23.78    2.08
   4   2  41   22.34    1.74
  -6   4  41   26.75    2.68
   2  -6  44   -1.73    1.68
   4   2  44    4.09    1.00
   4   2  44    5.48    0.88
   2  -6  44    0.06    1.54
   4   3 -44    1.09    0.65
  -7   4 -44    1.26    0.73
   3  -7 -44    1.10    0.65
  -7   4 -44    2.56    0.69
   4   3 -41    6.21    0.86
  -7   4 -41    7.03    0.90
   3  -7 -41    5.92    0.83
   4   3 -41    5.18    0.76
  -7   4 -41    6.08    0.90
   4   3 -38    7.90    0.82
   4   3 -38    9.89    1.51
   3  -7 -38    8.48    1.62
   4   3 -38    7.01    0.89
  -7   4 -38    8.61    0.98
   3  -7 -38    6.95    0.88
  -7   4 -38    8.24    1.00
   4   3 -38    7.93    0.84
   3  -7 -35    2.03    1.37
   4   3 -35    2.32    0.65
   4   3 -35    4.04    1.32
  -7   4 -35    1.89    0.81
   3  -7 -35    2.27    0.86
   3  -7 -35    2.54    0.76
   4   3 -35    3.07    0.76
  -7   4 -35    2.14    0.85
   4   3 -35    2.89    0.70
   3  -7 -35    2.24    0.77
   3  -7 -35    2.34    0.95
   4   3 -32   10.95    0.87
   3  -7 -32   12.27    1.50
  -7   4 -32   11.08    0.98
   4   3 -32   11.65    0.94
   3  -7 -32   11.80    0.99
   3  -7 -32   11.96    1.03
  -7   4 -32   11.62    1.06
   4   3 -32   11.93    0.87
   3  -7 -32   13.34    1.02
   3  -7 -32   11.71    1.15
   4   3 -29    6.36    0.71
   3  -7 -29    7.10    1.24
   4   3 -29    7.37    0.59
  -7   4 -29    5.46    1.43
  -7   4 -29    5.33    0.79
   4   3 -29    7.13    0.77
   3  -7 -29    6.76    0.77
   3  -7 -29    6.67    0.85
   3  -7 -29    5.22    1.03
   4   3 -29    7.19    0.69
   3  -7 -29    6.85    0.77
  -7   4 -29    6.27    0.89
   3  -7 -29    7.90    0.94
   4   3 -26    6.44    0.70
   4   3 -26    6.45    0.57
   3  -7 -26    8.78    1.24
   3  -7 -26    7.43    0.88
  -7   4 -26    7.45    0.78
   3  -7 -26    6.98    1.01
   4   3 -26    5.83    0.52
   3  -7 -26    7.92    0.74
  -7   4 -26    8.11    1.46
   4   3 -26    6.79    0.66
   4   3 -26    6.73    0.62
   3  -7 -26    6.89    0.84
  -7   4 -26    7.90    0.87
   3  -7 -26    8.66    0.72
   4   3 -23   34.40    1.31
   4   3 -23   32.49    1.15
   3  -7 -23   36.86    1.66
   3  -7 -23   34.80    1.37
  -7   4 -23   36.51    1.41
  -7   4 -23   37.99    1.47
   3  -7 -23   33.55    1.37
  -7   4 -23   33.62    1.32
   4   3 -23   33.35    1.09
   3  -7 -23   36.42    1.26
   4   3 -23   34.31    1.22
   3  -7 -23   32.00    1.59
  -7   4 -23   34.54    1.44
  -7   4 -23   33.88    1.88
   3  -7 -23   36.35    1.27
   4   3 -23   33.97    1.17
   3  -7 -23   33.84    1.31
   4   3 -20   89.69    2.40
  -7   4 -20   89.40    2.45
   3  -7 -20   86.76    2.38
  -7   4 -20   95.61    2.57
   3  -7 -20   89.22    2.60
   4   3 -20   89.05    2.28
  -7   4 -20   93.28    2.89
   3  -7 -20   87.11    2.26
  -7   4 -20   90.52    2.32
   3  -7 -20   87.41    2.37
   4   3 -20   90.73    2.15
   3  -7 -20   80.16    2.58
   4   3 -20   88.26    2.26
  -7   4 -20   87.38    2.47
  -7   4 -20   98.63    3.21
   3  -7 -20   86.43    2.32
  -7   4 -20   89.64    2.95
   4   3 -20   87.99    2.81
   4   3 -20   90.34    2.22
   3  -7 -20   89.93    2.29
   3  -7 -20   89.11    2.35
  -7   4 -17   10.10    0.76
   4   3 -17   10.77    0.70
   3  -7 -17   11.59    0.78
  -7   4 -17   10.33    0.86
   3  -7 -17   13.44    1.02
   4   3 -17   10.64    0.65
   3  -7 -17   10.43    0.86
   3  -7 -17   11.11    0.69
   4   3 -17   10.18    0.60
  -7   4 -17   10.09    1.12
  -7   4 -17   11.43    0.67
   3  -7 -17   10.21    0.70
   4   3 -17    9.54    0.83
   4   3 -17   12.17    0.67
   3  -7 -17   13.30    0.64
   4   3 -17    9.54    0.53
   3  -7 -17   12.24    0.64
   3  -7 -17   10.60    0.69
  -7   4 -17    9.84    1.42
   4   3 -17   10.67    0.56
   4   3 -14   30.87    1.10
   3  -7 -14   43.77    1.39
  -7   4 -14   35.09    1.39
  -7   4 -14   34.91    1.24
   3  -7 -14   39.21    1.23
  -7   4 -14   37.08    1.79
  -7   4 -14   38.71    1.12
   3  -7 -14   40.62    1.30
   3  -7 -14   37.50    1.12
   4   3 -14   33.53    0.95
   4   3 -14   33.74    1.16
   4   3 -14   32.68    1.47
   3  -7 -14   40.11    1.08
  -7   4 -14   36.69    1.51
   4   3 -14   33.35    1.03
   3  -7 -14   37.41    1.12
   3  -7 -14   35.98    1.12
   3  -7 -14   38.72    1.08
   4   3 -14   32.90    0.98
  -7   4 -11  491.78   10.51
  -7   4 -11  505.30   10.19
   4   3 -11  505.10   10.27
   3  -7 -11  488.21   10.28
  -7   4 -11  465.75   10.57
   4   3 -11  481.88   10.08
   4   3 -11  516.93   10.30
  -7   4 -11  484.01   10.49
   3  -7 -11  519.34   10.18
   3  -7 -11  495.15   10.16
   3  -7 -11  478.84   10.07
   3  -7 -11  490.52   10.11
  -7   4 -11  481.81   10.73
   4   3 -11  486.15   10.80
   3  -7 -11  494.43   10.95
   4   3 -11  498.53   10.09
   3  -7 -11  500.82   10.17
   3  -7 -11  489.17   10.12
  -7   4  -8  129.88    3.20
   3  -7  -8  145.18    2.97
   3  -7  -8  133.60    2.90
  -7   4  -8  132.77    3.43
   3  -7  -8  137.08    2.94
   3  -7  -8  129.31    3.07
   3  -7  -8  131.99    2.91
  -7   4  -8  132.94    3.61
   4   3  -8  137.39    3.04
  -7   4  -8  131.43    3.36
  -7   4  -8  132.06    3.33
   4   3  -8  140.47    3.00
   4   3  -8  133.28    2.94
   3  -7  -8  137.68    3.53
   3  -7  -8  129.93    2.90
   4   3  -8  136.55    2.92
  -7   4  -5  853.89   16.82
  -7   4  -5  801.76   16.52
   4   3  -5  845.49   16.43
   4   3  -5  810.76   16.18
  -7   4  -5  776.69   16.02
   3  -7  -5  780.49   16.66
  -7   4  -2 2504.79   48.91
   3  -7  -2 2354.62   48.87
  -7   4  -2 2394.62   48.28
   4   3  -2 2510.74   48.92
   4   3   1  421.25    9.29
  -7   4   1  447.14    9.08
  -7   4   1  428.41    9.11
   3  -7   1  431.58    9.28
  -7   4   1  416.23    8.59
   4   3   1  442.44    9.27
  -7   4   4  639.93   12.81
   3  -7   4  596.37   13.27
   4   3   4  592.46   13.13
  -7   4   4  634.19   13.04
  -7   4   4  601.00   12.43
   4   3   4  670.21   13.28
   4   3   7  105.52    2.66
   3  -7   7   82.64    2.47
   3  -7   7   81.15    2.06
   4   3   7  103.98    1.98
   3  -7   7   85.50    2.02
  -7   4   7   85.57    1.75
  -7   4   7   89.95    1.84
  -7   4   7   90.88    3.39
  -7   4  10   80.68    2.44
   4   3  10   77.44    2.39
   3  -7  10   73.05    2.17
   3  -7  10   68.75    1.99
   4   3  10   77.68    1.81
  -7   4  10   74.63    3.33
  -7   4  10   73.44    1.67
   4   3  10   73.13    2.50
  -7   4  10   77.44    1.69
   3  -7  10   77.57    2.92
   3  -7  10   73.66    1.94
  -7   4  13  591.39   11.87
   4   3  13  527.99   11.59
  -7   4  13  526.68   11.12
   3  -7  13  490.24   11.10
   3  -7  13  453.20   11.01
   3  -7  13  532.37   11.16
   4   3  13  538.52   10.89
   3  -7  13  552.06   11.10
  -7   4  13  655.63   12.67
   3  -7  13  539.16   12.67
   4   3  13  550.18   11.93
  -7   4  13  531.97   10.96
  -7   4  13  533.08   13.35
  -7   4  16   57.33    2.21
   4   3  16   51.69    1.96
   4   3  16   48.40    2.07
   3  -7  16   51.48    1.69
   3  -7  16   66.42    1.85
   4   3  16   51.96    1.48
  -7   4  16   61.13    2.75
   3  -7  16   58.07    1.76
  -7   4  16   51.50    1.65
   4   3  16   52.40    2.28
  -7   4  16   53.16    3.49
   3  -7  16   53.99    3.03
   4   3  19  275.16    6.02
   3  -7  19  259.69    5.51
   3  -7  19  216.58    5.37
   4   3  19  233.07    5.21
   3  -7  19  246.44    5.58
   3  -7  19  211.21    7.43
  -7   4  19  225.76    8.33
   3  -7  22  165.79    4.26
   4   3  22  169.42    4.02
   3  -7  22  201.91    4.43
  -7   4  22  183.50    3.89
   3  -7  22  159.10    6.57
  -7   4  22  179.81    7.59
   3  -7  22  184.32    4.49
  -7   4  22  176.41    3.96
   3  -7  25    6.82    0.95
   4   3  25    5.80    0.52
   3  -7  25    5.03    0.80
  -7   4  25    7.68    2.46
   3  -7  25    7.06    1.03
  -7   4  25    6.52    0.48
  -7   4  25    6.60    0.42
   3  -7  25    4.80    1.93
  -7   4  28   43.58    1.39
   4   3  28   38.76    1.43
   3  -7  28   37.52    1.68
   4   3  28   40.92    1.31
   3  -7  28   51.62    1.96
  -7   4  28   41.89    1.56
   3  -7  28   45.44    1.99
   4   3  28   39.78    1.34
   3  -7  28   35.20    3.46
  -7   4  28   49.73    4.66
  -7   4  28   41.85    1.29
   4   3  31   10.64    0.91
   3  -7  31    9.34    1.08
   3  -7  31   13.48    1.30
   3  -7  31   10.97    1.36
  -7   4  31   10.97    0.94
   3  -7  31   10.17    2.49
   4   3  31    9.93    0.73
   4   3  31   12.29    1.15
   3  -7  34   21.58    1.67
   3  -7  34   18.65    1.45
   4   3  34   25.38    1.25
   4   3  34   28.95    1.63
   4   3  34   22.05    1.02
  -7   4  34   31.46    1.85
  -7   4  34   24.09    1.36
   4   3  37    7.90    0.91
   3  -7  37    4.12    1.39
   4   3  37    8.02    1.02
  -7   4  37    8.42    1.43
  -7   4  37    7.36    1.01
   4   3  37    6.76    1.21
   4   3  40   10.34    0.99
   4   3  40   10.40    1.13
   3  -7  40    1.18    1.43
   3  -7  40    7.76    1.72
  -7   4  40   18.78    2.31
   4   3  40   12.96    1.42
  -7   4  40   16.12    1.87
   4   3  43    5.86    1.03
  -7   4  43    6.01    2.17
   4   3  43    5.54    0.90
   3  -7  43    0.27    1.52
   3  -7  43    2.03    1.55
  -7   4  43    9.32    2.28
   4   4 -42    0.68    0.65
  -8   4 -42    1.23    0.68
   4  -8 -42   -0.18    0.65
  -8   4 -42    0.23    0.69
   4  -8 -42    0.66    0.66
   4  -8 -39   28.82    2.04
   4   4 -39   31.46    2.02
   4   4 -39   29.01    1.35
   4   4 -39   32.74    1.51
  -8   4 -39   35.17    1.58
   4  -8 -39   33.26    1.48
   4   4 -39   30.85    1.38
  -8   4 -39   34.75    1.63
   4  -8 -39   33.77    1.50
   4   4 -36    0.20    1.23
   4  -8 -36    3.01    1.44
   4   4 -36    0.04    0.61
   4  -8 -36    2.23    0.84
   4  -8 -36    1.58    0.78
   4   4 -36    0.15    0.68
  -8   4 -36   -0.22    0.73
   4   4 -36    0.55    0.59
   4  -8 -36    1.48    0.79
   4  -8 -36    3.54    1.01
  -8   4 -36    0.47    0.78
   4   4 -33    4.76    0.74
   4  -8 -33    4.51    1.40
   4   4 -33    5.58    0.76
   4  -8 -33    6.01    0.87
  -8   4 -33    5.13    0.83
   4  -8 -33    3.81    0.90
  -8   4 -33    4.59    0.86
   4  -8 -33    4.39    0.96
   4  -8 -33    5.19    0.83
   4   4 -33    4.19    0.68
   4  -8 -30   15.08    1.53
   4   4 -30   14.98    0.98
   4   4 -30   14.95    0.79
   4   4 -30   14.98    0.95
   4  -8 -30   11.59    1.02
  -8   4 -30   14.20    1.03
  -8   4 -30   14.80    1.78
   4  -8 -30   14.16    0.96
  -8   4 -30   15.64    1.13
   4  -8 -30   13.12    0.96
   4  -8 -30   14.49    1.08
   4   4 -30   14.21    0.87
   4  -8 -27   32.49    1.76
   4   4 -27   31.45    1.16
   4   4 -27   31.46    1.36
   4   4 -27   31.85    1.27
  -8   4 -27   33.34    2.10
   4  -8 -27   28.34    1.61
   4  -8 -27   32.61    1.29
   4  -8 -27   30.03    1.42
  -8   4 -27   32.60    1.38
   4   4 -27   31.81    1.20
   4  -8 -27   33.41    1.42
   4  -8 -27   32.66    1.32
  -8   4 -27   33.26    1.52
   4   4 -24   31.69    1.30
   4  -8 -24   34.59    1.35
   4   4 -24   28.86    1.14
   4  -8 -24   35.52    1.71
  -8   4 -24   33.68    1.45
  -8   4 -24   28.99    2.12
   4  -8 -24   27.69    1.46
  -8   4 -24   33.66    1.33
   4  -8 -24   34.19    1.25
   4   4 -24   30.74    1.18
  -8   4 -24   32.57    1.44
   4  -8 -24   28.25    1.27
  -8   4 -24   32.02    1.91
   4  -8 -24   32.47    1.24
   4   4 -24   30.19    1.11
   4  -8 -24   31.03    1.28
  -8   4 -21    7.19    0.77
  -8   4 -21    6.29    1.08
   4   4 -21    6.13    0.59
   4  -8 -21    7.60    1.09
   4   4 -21    6.31    0.70
  -8   4 -21    6.51    0.71
   4  -8 -21    7.68    0.81
  -8   4 -21    5.75    1.17
   4  -8 -21    5.45    0.81
  -8   4 -21    6.72    0.66
   4  -8 -21    6.29    0.59
   4  -8 -21    6.61    0.69
   4  -8 -21    6.86    0.71
  -8   4 -21    5.85    0.80
   4   4 -21    5.91    0.58
   4   4 -21    6.45    0.45
   4   4 -21    6.19    0.76
   4  -8 -21    6.42    0.67
   4  -8 -21    6.86    0.62
   4   4 -21    7.06    0.53
   4   4 -18   56.98    1.71
   4  -8 -18   67.97    2.09
   4   4 -18   60.57    1.81
  -8   4 -18   58.21    1.98
  -8   4 -18   57.59    1.83
  -8   4 -18   56.56    2.21
   4  -8 -18   67.03    1.84
   4   4 -18   54.14    2.11
  -8   4 -18   61.66    1.71
   4   4 -18   58.36    1.62
   4  -8 -18   64.59    1.68
   4   4 -18   58.10    1.52
   4  -8 -18   58.02    1.93
   4  -8 -18   61.08    1.73
   4   4 -18   66.69    1.84
  -8   4 -18   58.61    2.25
   4  -8 -18   63.33    1.74
   4  -8 -18   63.97    1.69
   4   4 -18   58.66    1.57
   4  -8 -18   59.39    1.72
  -8   4 -15  244.11    5.62
   4  -8 -15  262.01    5.70
  -8   4 -15  244.09    5.80
   4  -8 -15  256.35    5.49
   4   4 -15  244.35    6.13
  -8   4 -15  248.36    5.94
   4  -8 -15  239.80    5.32
   4   4 -15  269.02    5.64
   4   4 -15  246.10    5.39
   4  -8 -15  258.29    5.43
   4   4 -15  273.10    5.32
   4  -8 -15  241.52    5.63
  -8   4 -15  256.91    5.46
   4  -8 -15  243.58    5.48
  -8   4 -15  247.84    6.22
   4   4 -15  258.87    5.34
   4   4 -15  247.85    5.34
   4  -8 -15  254.76    5.48
   4  -8 -15  257.48    5.45
   4   4 -12  229.15    5.63
   4   4 -12  229.99    4.85
   4  -8 -12  234.90    4.94
   4  -8 -12  248.95    4.99
  -8   4 -12  229.38    5.36
   4   4 -12  250.74    5.13
   4  -8 -12  241.72    4.91
  -8   4 -12  227.31    5.62
   4  -8 -12  232.85    4.86
   4   4 -12  204.07    4.72
   4   4 -12  202.54    4.79
  -8   4 -12  229.78    5.33
   4  -8 -12  241.35    5.15
   4   4 -12  237.52    5.07
   4   4 -12  241.98    4.99
   4  -8 -12  239.33    5.75
   4   4 -12  244.19    4.87
   4  -8 -12  239.40    4.92
   4  -8 -12  240.38    4.97
   4   4  -9  223.66    4.66
  -8   4  -9  212.40    4.80
   4  -8  -9  228.78    4.53
  -8   4  -9  208.97    5.05
   4  -8  -9  205.24    4.44
   4  -8  -9  208.80    4.47
   4  -8  -9  204.92    4.43
  -8   4  -9  208.20    4.91
   4   4  -9  219.98    4.67
   4   4  -9  206.65    4.59
  -8   4  -9  217.13    4.78
  -8   4  -9  219.90    5.36
  -8   4  -9  210.86    4.97
   4  -8  -9  201.21    4.47
   4   4  -9  204.27    4.48
   4   4  -9  212.41    4.45
   4  -8  -9  203.32    4.44
   4  -8  -9  207.00    5.09
  -8   4  -6   37.02    1.47
   4  -8  -6   35.84    0.96
   4  -8  -6   40.48    1.03
   4   4  -6   38.52    1.32
   4  -8  -6   35.39    0.98
  -8   4  -6   37.54    1.47
  -8   4  -6   36.62    1.45
  -8   4  -6   35.69    1.53
   4   4  -6   38.52    1.09
   4   4  -6   35.74    1.02
   4  -8  -6   35.51    1.00
   4   4  -6   36.15    1.06
   4  -8  -6   35.88    1.42
  -8   4  -6   37.78    1.38
   4   4  -3  184.92    4.23
  -8   4  -3  177.89    4.11
  -8   4  -3  185.54    4.29
   4  -8  -3  172.94    3.64
   4   4  -3  172.00    3.72
   4  -8  -3  165.64    3.63
   4   4  -3  168.14    3.70
  -8   4  -3  171.90    4.09
   4  -8  -3  165.36    4.18
  -8   4  -3  169.59    3.59
   4   4  -3  179.96    4.32
  -8   4   0  265.02    6.41
   4  -8   0  294.48    5.97
   4   4   0  279.54    6.73
  -8   4   0  291.84    6.48
  -8   4   0  278.87    6.35
   4   4   0  312.03    6.73
   4  -8   0  288.34    5.97
   4  -8   0  307.03    6.01
   4   4   0  289.15    6.04
   4   4   0  294.25    5.88
   4  -8   0  289.43    6.62
  -8   4   0  277.79    5.93
   4   4   0  298.01    6.70
  -8   4   0  252.28    6.37
  -8   4   3 1722.84   35.99
   4   4   3 1793.41   36.51
  -8   4   3 1746.08   36.04
   4   4   3 1748.54   35.70
   4   4   3 1730.85   35.72
   4   4   3 1758.50   36.45
   4  -8   3 1861.61   36.52
  -8   4   3 1737.89   35.64
  -8   4   3 1733.95   35.64
  -8   4   6  271.50    6.45
  -8   4   6  276.42    6.00
   4   4   6  284.06    6.63
  -8   4   6  262.02    6.05
   4  -8   6  277.85    5.86
   4   4   6  282.21    5.80
   4  -8   6  283.19    6.65
  -8   4   6  271.79    5.70
  -8   4   9  306.22    5.93
   4   4   9  294.47    6.67
   4   4   9  308.48    5.83
   4   4   9  304.52    5.80
  -8   4   9  271.65    5.99
   4  -8   9  280.63    5.98
  -8   4   9  271.31    5.55
  -8   4   9  291.78    5.67
  -8   4   9  304.18    8.02
  -8   4  12   12.17    1.02
   4   4  12   10.67    0.93
  -8   4  12   11.37    0.68
   4   4  12   10.66    0.52
   4   4  12   11.23    0.59
   4  -8  12   11.14    0.84
   4  -8  12    8.67    1.05
  -8   4  12   13.23    0.77
  -8   4  12    9.54    0.39
   4  -8  12   13.87    1.43
   4   4  12   12.50    1.14
  -8   4  12   14.55    1.82
  -8   4  12   12.26    0.48
   4  -8  12   12.94    0.83
  -8   4  12    9.39    0.39
  -8   4  15  122.96    3.64
   4   4  15  116.63    3.45
   4  -8  15  101.80    3.01
   4   4  15  118.85    2.73
   4  -8  15   96.80    2.91
   4   4  15  115.34    2.61
  -8   4  15  114.02    4.91
  -8   4  15  116.47    2.55
  -8   4  15  104.36    2.68
  -8   4  15  119.64    2.62
  -8   4  15  140.20    4.34
   4   4  15  113.52    3.65
   4  -8  15  111.29    4.23
   4  -8  15  117.52    2.97
   4   4  18   48.42    2.03
   4  -8  18   53.67    1.96
   4   4  18   53.07    1.51
   4  -8  18   41.19    1.70
   4  -8  18   50.78    1.85
  -8   4  18   53.72    1.43
   4  -8  18   43.82    2.87
  -8   4  18   54.51    1.34
  -8   4  18   54.93    3.75
   4  -8  21  109.64    2.94
   4   4  21   97.70    2.50
   4  -8  21   83.29    2.73
  -8   4  21   98.18    2.33
  -8   4  21  108.41    2.47
   4  -8  21  111.32    2.98
   4  -8  21   96.82    4.57
  -8   4  21  111.03    5.69
   4   4  24   24.11    0.98
   4  -8  24   20.04    1.31
   4  -8  24   29.03    1.48
   4  -8  24   19.93    2.49
  -8   4  24   26.04    0.83
   4  -8  24   27.63    1.50
  -8   4  24   23.55    3.24
  -8   4  24   24.76    0.91
   4  -8  27   16.27    1.28
   4   4  27   13.75    0.74
   4  -8  27   11.39    1.15
  -8   4  27   15.69    0.96
  -8   4  27   15.83    3.13
   4  -8  27    9.40    2.22
   4  -8  27   14.60    1.31
  -8   4  27   14.15    0.72
   4  -8  30   32.86    1.93
   4   4  30   32.01    1.33
   4  -8  30   29.41    3.36
   4   4  30   31.47    1.19
  -8   4  30   33.01    1.14
  -8   4  30   33.69    1.43
   4  -8  33    6.68    1.15
   4   4  33   10.32    0.92
   4  -8  33   10.13    1.49
   4   4  33    9.65    0.73
  -8   4  33   10.56    1.01
   4  -8  36    6.40    1.62
   4  -8  36    7.24    1.16
   4   4  36   11.79    1.10
   4   4  36   12.13    1.04
  -8   4  36   14.01    1.59
  -8   4  36   12.05    1.14
  -8   4  36   17.15    2.05
   4   4  36   12.03    0.82
   4  -8  39   -1.94    1.70
   4   4  39    1.44    0.79
   4   4  39    2.41    0.88
  -8   4  39    6.40    1.95
  -8   4  39    1.07    1.39
   4  -8  39   -1.08    1.38
   4   4  39    2.53    1.09
  -8   4  39    2.54    0.89
   4   4  42    1.38    0.78
  -8   4  42    4.66    2.16
   4  -8  42    1.41    1.65
   4   4  42    0.98    0.85
  -8   4  42    3.11    2.06
   4  -8  42   -2.54    1.50
   5  -9 -43    1.44    0.68
   4   5 -43    2.13    0.66
  -9   4 -43    2.61    0.73
  -9   4 -43    1.94    0.72
   4   5 -40   12.21    0.92
   4   5 -40   11.11    0.97
   5  -9 -40   11.70    1.03
  -9   4 -40   12.73    1.04
  -9   4 -40   12.11    1.09
   4   5 -37   20.99    1.23
   5  -9 -37   22.22    1.97
   4   5 -37   24.73    1.79
   5  -9 -37   17.55    1.25
   5  -9 -37   23.35    1.30
  -9   4 -37   21.95    1.31
   4   5 -37   22.27    1.25
   5  -9 -37   19.26    1.38
   5  -9 -37   24.21    1.31
  -9   4 -37   22.05    1.40
   4   5 -34   19.41    1.19
   5  -9 -34   20.53    1.84
   5  -9 -34   20.40    1.21
   5  -9 -34   17.47    1.25
  -9   4 -34   19.30    1.23
   4   5 -34   18.76    1.14
  -9   4 -34   19.98    1.31
   5  -9 -34   18.01    1.31
   5  -9 -34   20.21    1.20
   4   5 -34   19.04    1.03
   4   5 -31   25.64    1.33
   4   5 -31   26.01    1.09
   5  -9 -31   26.61    1.89
   5  -9 -31   24.70    1.41
  -9   4 -31   29.48    2.33
   5  -9 -31   29.06    1.34
   4   5 -31   28.53    1.28
  -9   4 -31   25.88    1.33
   5  -9 -31   23.22    1.34
   5  -9 -31   28.74    1.30
   4   5 -31   27.62    1.18
  -9   4 -31   28.91    1.45
   5  -9 -31   25.80    1.41
   4   5 -28    3.80    0.73
   5  -9 -28    5.13    1.30
   5  -9 -28    5.72    0.87
   4   5 -28    4.52    0.59
   5  -9 -28    6.03    0.72
   5  -9 -28    4.50    0.84
  -9   4 -28    4.64    1.51
   4   5 -28    4.91    0.67
  -9   4 -28    3.84    0.88
   4   5 -28    4.08    0.56
   5  -9 -28    4.72    0.81
   5  -9 -28    6.06    0.75
   5  -9 -25    3.36    1.21
   5  -9 -25    2.48    0.77
   4   5 -25    5.25    0.77
   4   5 -25    3.49    0.59
  -9   4 -25    3.59    0.75
   4   5 -25    4.17    0.59
   5  -9 -25    3.16    0.80
  -9   4 -25    3.25    0.70
  -9   4 -25    6.98    1.68
  -9   4 -25    4.35    1.34
   5  -9 -25    3.04    0.61
   5  -9 -25    2.75    0.74
   4   5 -25    4.39    0.51
   5  -9 -25    3.27    0.66
   5  -9 -25    3.88    0.71
  -9   4 -22    8.89    0.79
   5  -9 -22   10.96    1.24
   4   5 -22    9.35    0.75
  -9   4 -22    8.50    1.12
   4   5 -22   10.69    0.84
  -9   4 -22    9.29    0.87
   5  -9 -22    9.71    0.84
   5  -9 -22    9.84    0.74
   5  -9 -22    8.72    0.74
   4   5 -22   10.28    0.67
  -9   4 -22   10.61    1.32
   5  -9 -22    9.80    0.80
  -9   4 -22    8.29    0.72
   5  -9 -22    8.92    0.89
   5  -9 -22    9.02    0.74
   5  -9 -22    9.73    0.70
   4   5 -22   10.20    0.60
   4   5 -19   33.68    1.32
  -9   4 -19   33.92    1.69
  -9   4 -19   32.63    1.31
  -9   4 -19   31.75    1.41
   5  -9 -19   34.76    1.34
   5  -9 -19   34.98    1.60
   4   5 -19   33.17    1.22
   5  -9 -19   29.04    1.32
   5  -9 -19   35.48    1.18
  -9   4 -19   32.76    1.74
   4   5 -19   37.33    1.34
   5  -9 -19   33.07    1.24
  -9   4 -19   32.95    1.18
   5  -9 -19   32.19    1.23
   4   5 -19   31.44    1.56
   4   5 -19   33.20    1.12
   5  -9 -19   32.04    1.18
   5  -9 -19   34.98    1.19
   4   5 -19   34.47    1.05
  -9   4 -16  204.43    5.25
  -9   4 -16  208.31    5.03
  -9   4 -16  209.35    4.84
   5  -9 -16  208.88    4.96
   4   5 -16  205.51    4.59
   5  -9 -16  194.28    4.79
   5  -9 -16  214.23    4.71
   5  -9 -16  203.83    4.69
   4   5 -16  230.77    4.50
  -9   4 -16  214.72    4.67
   5  -9 -16  204.16    4.53
  -9   4 -16  215.44    5.57
   4   5 -16  222.23    4.89
  -9   4 -16  208.28    5.23
   4   5 -16  204.43    5.38
   5  -9 -16  213.15    4.64
   4   5 -16  215.53    4.53
   5  -9 -16  212.40    4.66
   4   5 -16  207.99    4.52
   5  -9 -16  210.15    4.68
   4   5 -13   10.33    0.69
  -9   4 -13   10.46    1.26
   5  -9 -13   10.70    0.61
  -9   4 -13   10.12    0.96
   4   5 -13    9.25    0.48
   5  -9 -13   10.28    0.57
   5  -9 -13   11.18    0.60
   4   5 -13    8.77    0.86
   5  -9 -13    9.93    0.51
  -9   4 -13   11.01    0.94
  -9   4 -13   10.93    0.74
   4   5 -13    8.35    0.51
   4   5 -13    9.51    0.41
   5  -9 -13   10.54    0.92
   4   5 -13    9.63    0.69
   4   5 -13    9.92    0.57
   5  -9 -13   10.53    0.99
   5  -9 -13   11.31    0.56
   4   5 -13   10.22    0.43
   4   5 -13   10.24    0.48
   5  -9 -13    9.86    0.59
   5  -9 -10   95.47    2.12
  -9   4 -10   86.83    2.43
   4   5 -10   88.11    2.26
   5  -9 -10   85.52    2.06
   5  -9 -10   86.17    2.03
  -9   4 -10   84.69    2.70
   4   5 -10   86.40    2.19
  -9   4 -10   85.53    2.51
   4   5 -10   86.51    2.30
  -9   4 -10   94.08    2.96
  -9   4 -10   92.43    2.42
   5  -9 -10   83.26    2.02
   4   5 -10   85.29    2.06
   5  -9 -10   83.47    2.06
   4   5 -10   88.02    2.03
   5  -9 -10   84.66    2.62
  -9   4  -7  498.92   10.59
  -9   4  -7  500.83   10.88
   5  -9  -7  491.45   10.29
   4   5  -7  505.22   10.45
   4   5  -7  511.23   10.83
  -9   4  -7  493.63   10.84
  -9   4  -7  528.87   11.27
  -9   4  -7  491.79   10.85
   5  -9  -7  502.66   10.31
   4   5  -7  499.91   10.42
   4   5  -7  491.84   10.37
   5  -9  -7  488.16   10.32
   5  -9  -7  480.01   10.30
  -9   4  -7  500.56   10.74
   5  -9  -7  497.79   10.93
  -9   4  -4 1083.56   21.48
   5  -9  -4 1004.52   20.98
   4   5  -4 1055.90   21.10
  -9   4  -4 1050.86   21.60
  -9   4  -4  935.77   21.46
  -9   4  -4 1119.61   21.88
   4   5  -4 1116.93   21.77
   4   5  -4 1054.17   21.14
   5  -9  -4 1020.40   21.01
  -9   4  -4 1063.22   21.27
  -9   4  -4 1073.47   21.52
   4   5  -4 1115.46   21.92
  -9   4  -1  195.46    4.72
   4   5  -1  217.79    5.11
   5  -9  -1  211.30    4.27
  -9   4  -1  201.30    4.87
   5  -9  -1  210.43    4.25
   5  -9  -1  200.16    4.28
   4   5  -1  211.54    4.38
   4   5  -1  214.69    4.29
   5  -9  -1  211.75    4.30
   4   5  -1  211.39    4.38
  -9   4  -1  196.03    4.24
   4   5  -1  166.37    4.24
   5  -9  -1  215.17    4.98
  -9   4  -1  181.53    4.73
   4   5  -1  211.87    5.09
   5  -9   2  296.47    6.18
   4   5   2  312.34    7.17
  -9   4   2  288.73    6.63
  -9   4   2  293.46    6.65
  -9   4   2  265.41    6.66
   4   5   2  286.56    7.10
   5  -9   2  336.13    6.31
   4   5   2  286.50    6.26
   4   5   2  293.94    6.23
   5  -9   2  307.15    6.23
   4   5   2  293.01    6.29
   5  -9   2  304.00    7.00
  -9   4   2  297.92    6.20
   4   5   2  310.59    7.11
   5  -9   5  896.15   17.65
  -9   4   5  844.39   18.07
   4   5   5  870.92   18.69
  -9   4   5  863.59   18.02
   4   5   5  855.02   17.77
   5  -9   5  889.83   18.68
  -9   4   5  848.30   17.66
   4   5   8  357.23    8.65
  -9   4   8  355.67    8.07
   5  -9   8  394.13    7.61
  -9   4   8  373.10    7.87
   4   5   8  369.15    7.74
   5  -9   8  366.03    7.87
   4   5   8  360.48    7.75
  -9   4   8  327.41    7.93
  -9   4   8  372.34    7.64
  -9   4   8  376.83    7.67
  -9   4  11   97.20    3.00
   4   5  11   80.74    1.92
  -9   4  11   85.73    2.08
   4   5  11   88.91    2.92
   4   5  11   89.04    2.12
  -9   4  11   83.06    2.39
   5  -9  11   75.33    2.31
   4   5  11   89.71    2.16
  -9   4  11   98.23    2.43
   4   5  11   91.53    3.01
   4   5  11   95.73    2.30
  -9   4  11   89.52    2.05
   4   5  11   83.16    1.93
   5  -9  11   92.39    3.15
  -9   4  11   90.97    2.00
  -9   4  11   83.60    1.84
  -9   4  14    9.20    1.00
   4   5  14    7.75    0.94
  -9   4  14    6.78    0.35
   5  -9  14    5.30    1.08
  -9   4  14    7.68    0.85
   5  -9  14    6.63    0.86
   4   5  14    7.50    0.50
   4   5  14    7.04    0.58
  -9   4  14    8.26    0.44
  -9   4  14    9.98    1.29
   4   5  14    7.75    1.02
  -9   4  14    7.84    1.86
   4   5  14    8.26    0.75
   5  -9  14    6.05    1.27
  -9   4  14    8.07    0.77
  -9   4  14    7.94    0.50
   4   5  17   16.95    1.29
   4   5  17   17.78    0.85
   5  -9  17   16.49    1.41
   5  -9  17   14.68    1.16
  -9   4  17   21.64    0.71
   5  -9  17   22.23    2.04
  -9   4  17   24.08    2.69
   4   5  17   19.50    1.03
  -9   4  17   21.72    0.80
  -9   4  17   22.32    1.17
   5  -9  20   28.14    1.56
   4   5  20   35.50    1.24
   5  -9  20   34.89    1.72
  -9   4  20   38.15    1.16
  -9   4  20   37.14    1.05
   4   5  20   36.99    1.46
  -9   4  20   33.88    3.32
   5  -9  20   30.45    2.60
   5  -9  23   50.60    2.11
   4   5  23   51.13    1.59
   5  -9  23   48.39    3.33
  -9   4  23   51.37    4.34
  -9   4  23   52.61    1.51
  -9   4  23   55.34    1.40
   4   5  26   27.98    1.11
   5  -9  26   26.77    1.72
   5  -9  26   22.97    1.46
  -9   4  26   29.07    1.06
   5  -9  26   24.85    2.82
  -9   4  26   28.57    3.82
   5  -9  29    8.20    1.39
   5  -9  29    6.58    1.14
   4   5  29   12.26    0.74
   5  -9  29    7.70    2.13
  -9   4  29   15.54    1.46
  -9   4  29   13.81    0.74
  -9   4  29   13.04    0.98
   5  -9  32    4.05    1.31
   4   5  32    5.19    0.79
   5  -9  32    2.95    0.97
  -9   4  32    5.80    0.87
   4   5  32    5.64    0.65
   5  -9  35    2.09    1.47
   4   5  35    4.10    0.82
   5  -9  35    2.72    1.03
   4   5  35    4.64    0.67
  -9   4  35    5.58    0.96
  -9   4  38   29.99    2.67
   4   5  38   20.99    1.26
   4   5  38   20.43    1.33
  -9   4  38   28.39    2.03
   5  -9  38   17.00    1.80
  -9   4  38   21.49    1.47
  -9   4  38   30.43    2.45
   4   5  41    3.46    0.83
   5  -9  41   10.38    1.94
  -9   4  41    4.79    2.14
   4   5  41    3.11    0.98
  -9   4  41    7.58    2.21
   5  -9  41   -0.47    1.46
  -8   3 -44    2.54    0.68
   5  -8 -41    2.80    0.80
   3   5 -41    3.31    0.75
  -8   3 -41    3.56    0.78
  -8   3 -41    2.89    0.82
   3   5 -38   32.26    1.48
   5  -8 -38   38.22    2.28
   3   5 -38   39.54    2.12
   5  -8 -38   36.16    1.56
   5  -8 -38   29.27    1.57
   3   5 -38   33.88    1.54
  -8   3 -38   35.60    1.60
   3   5 -38   32.12    1.41
  -8   3 -38   35.18    1.68
   3   5 -35   17.94    1.13
   5  -8 -35   20.52    1.83
   5  -8 -35   15.68    1.21
  -8   3 -35   15.91    1.16
   3   5 -35   15.20    1.06
   5  -8 -35   19.78    1.20
   3   5 -35   17.94    1.04
   5  -8 -35   17.70    1.32
  -8   3 -35   16.03    1.24
   3   5 -32    7.46    0.85
   5  -8 -32   13.16    1.62
   5  -8 -32   12.71    1.04
   3   5 -32    8.65    0.84
   5  -8 -32    9.87    1.09
  -8   3 -32    7.96    0.92
  -8   3 -32    8.95    1.03
   5  -8 -32    8.85    1.00
   3   5 -32    9.00    0.77
   5  -8 -29   13.84    1.46
   3   5 -29   14.69    0.81
   3   5 -29   14.40    1.01
  -8   3 -29   14.53    1.79
   5  -8 -29   13.22    1.02
   3   5 -29   15.13    0.93
  -8   3 -29   13.55    0.96
   5  -8 -29   13.55    0.97
   5  -8 -29   12.95    1.07
   5  -8 -29   14.00    0.95
   5  -8 -29   12.68    1.00
   3   5 -29   15.60    0.87
   5  -8 -26   54.70    2.17
   3   5 -26   51.36    1.74
  -8   3 -26   50.07    1.79
   5  -8 -26   49.94    1.78
   3   5 -26   45.70    1.53
   5  -8 -26   45.50    1.76
   5  -8 -26   46.19    1.89
  -8   3 -26   48.75    2.42
  -8   3 -26   50.33    2.68
   3   5 -26   46.66    1.59
   5  -8 -26   51.78    1.67
   5  -8 -26   53.03    1.68
   5  -8 -26   47.05    1.70
   3   5 -26   47.23    1.53
  -8   3 -23    8.55    0.81
   5  -8 -23    5.04    0.78
   3   5 -23    8.52    0.80
   5  -8 -23    5.62    1.17
   3   5 -23    7.57    0.64
   3   5 -23    7.78    0.71
  -8   3 -23    9.91    1.54
  -8   3 -23    9.03    1.38
   5  -8 -23    6.57    0.69
  -8   3 -23    6.64    0.75
   5  -8 -23    6.20    0.77
   5  -8 -23    5.61    0.84
   3   5 -23    7.78    0.64
   5  -8 -23    6.17    0.69
   5  -8 -23    7.81    0.70
   3   5 -23    8.47    0.59
  -8   3 -20  108.13    3.21
   5  -8 -20  111.86    2.81
   5  -8 -20  113.08    3.07
   3   5 -20  105.93    2.81
  -8   3 -20  109.63    2.93
  -8   3 -20  110.11    2.81
   3   5 -20  101.58    2.66
  -8   3 -20  111.03    2.71
   5  -8 -20   98.87    2.86
   5  -8 -20  104.71    2.73
  -8   3 -20  111.55    3.37
   3   5 -20  110.42    2.83
   5  -8 -20  108.20    2.72
   3   5 -20   99.46    3.15
   3   5 -20  106.81    2.64
   5  -8 -20  110.72    2.68
  -8   3 -20  114.26    3.64
   5  -8 -20  110.70    2.69
   5  -8 -20  106.44    2.68
   3   5 -20  103.22    2.55
  -8   3 -17  119.91    3.17
  -8   3 -17  123.77    3.02
  -8   3 -17  119.97    3.39
   5  -8 -17  128.50    3.21
   5  -8 -17  120.10    3.01
   5  -8 -17  118.81    2.91
  -8   3 -17  125.82    2.87
   3   5 -17  117.04    2.82
  -8   3 -17  119.18    3.46
   5  -8 -17  115.57    2.70
   3   5 -17  122.18    2.67
   5  -8 -17  125.59    2.87
   3   5 -17  117.40    3.42
   5  -8 -17  123.41    2.92
   5  -8 -17  117.99    3.04
   3   5 -17  124.17    3.03
   5  -8 -17  120.80    2.88
   5  -8 -17  122.70    2.87
   3   5 -17  119.57    2.76
   5  -8 -14   27.34    0.96
   5  -8 -14   27.46    0.92
  -8   3 -14   30.10    0.95
   5  -8 -14   28.91    0.98
   3   5 -14   26.41    1.30
  -8   3 -14   29.70    1.69
   3   5 -14   26.10    0.87
   3   5 -14   27.61    1.06
  -8   3 -14   28.49    1.38
   3   5 -14   26.10    0.85
  -8   3 -14   27.53    1.05
  -8   3 -14   26.84    1.44
   5  -8 -14   27.80    0.84
   5  -8 -14   27.51    1.25
  -8   3 -14   27.22    1.04
  -8   3 -14   27.84    1.22
   3   5 -14   27.23    0.94
   3   5 -14   27.56    0.81
   5  -8 -14   27.77    0.93
   5  -8 -14   28.55    0.93
   3   5 -14   27.91    0.82
   5  -8 -11  383.31    7.99
   3   5 -11  387.05    8.20
  -8   3 -11  395.72    8.43
  -8   3 -11  389.00    8.69
   3   5 -11  363.95    7.93
   5  -8 -11  384.09    8.03
  -8   3 -11  378.78    8.40
   3   5 -11  375.83    8.16
   5  -8 -11  383.92    7.94
   3   5 -11  397.23    8.10
  -8   3 -11  398.13    8.36
   5  -8 -11  377.66    8.21
  -8   3 -11  384.92    8.19
   3   5 -11  377.33    8.07
   3   5 -11  380.84    8.00
   3   5 -11  395.42    7.95
   5  -8 -11  378.22    7.99
   5  -8 -11  397.38    8.71
  -8   3  -8  118.86    2.92
   5  -8  -8  115.62    2.59
  -8   3  -8  115.82    3.16
   3   5  -8  112.80    2.73
  -8   3  -8  120.12    3.40
   5  -8  -8  117.39    2.58
  -8   3  -8  114.68    3.03
  -8   3  -8  121.86    3.02
   5  -8  -8  112.18    2.57
   3   5  -8  113.71    2.63
   5  -8  -8  110.69    2.59
   5  -8  -8  120.75    3.11
  -8   3  -8  116.79    2.91
   5  -8  -5 1380.62   26.45
  -8   3  -5 1348.60   26.89
   3   5  -5 1383.15   26.63
   5  -8  -5 1277.81   26.40
  -8   3  -5 1304.36   26.91
   3   5  -5 1294.04   26.54
  -8   3  -5 1395.41   27.25
   3   5  -5 1321.97   27.13
  -8   3  -5 1319.42   26.92
   5  -8  -5 1288.41   26.44
   3   5  -5 1323.95   26.55
   3   5  -5 1308.76   26.51
  -8   3  -5 1283.60   26.67
   5  -8  -5 1276.12   26.40
  -8   3  -5 1349.20   26.85
   5  -8  -5 1320.88   26.95
  -8   3  -2  127.50    3.17
   5  -8  -2  115.12    2.62
  -8   3  -2  130.39    3.13
   3   5  -2  127.62    3.40
   5  -8  -2  120.41    2.65
  -8   3  -2  129.84    3.24
   3   5  -2  121.79    2.75
   3   5  -2  126.39    2.77
   3   5  -2  132.66    3.40
   5  -8  -2  116.23    3.13
  -8   3  -2  123.78    2.65
   3   5   1   24.44    1.35
  -8   3   1   27.41    1.20
   5  -8   1   25.94    0.75
   3   5   1   25.12    1.36
  -8   3   1   25.39    1.08
   3   5   1   25.85    0.85
   5  -8   1   29.64    0.86
   5  -8   1   28.19    0.80
   3   5   1   25.29    1.35
   5  -8   1   26.87    1.25
   3   5   1   25.16    0.68
  -8   3   1   25.93    0.75
   3   5   4   25.13    1.39
   3   5   4   25.55    1.34
  -8   3   4   25.51    1.11
  -8   3   4   22.46    0.88
   3   5   4   24.45    0.79
   5  -8   4   26.43    0.82
   3   5   4   24.45    0.75
  -8   3   4   22.48    0.66
   5  -8   4   24.49    1.27
   3   5   7   38.29    1.69
  -8   3   7   39.84    1.14
  -8   3   7   34.92    1.34
   5  -8   7   30.66    1.21
   3   5   7   35.43    1.07
  -8   3   7   34.85    1.32
   3   5   7   37.71    1.09
  -8   3   7   40.30    0.99
  -8   3   7   39.85    1.03
   3   5   7   38.28    1.74
   3   5  10  590.81   13.31
  -8   3  10  589.54   12.27
  -8   3  10  575.63   12.64
   3   5  10  598.45   12.38
   5  -8  10  522.19   12.53
   3   5  10  600.67   12.38
  -8   3  10  617.12   12.25
   5  -8  10  572.43   13.29
  -8   3  10  615.44   12.30
  -8   3  10  659.95   12.64
   3   5  10  633.61   12.50
   3   5  10  645.78   13.40
   3   5  13  216.28    5.62
   5  -8  13  179.66    4.84
   3   5  13  218.91    4.66
   3   5  13  227.17    4.70
   5  -8  13  182.84    4.88
  -8   3  13  225.37    4.59
  -8   3  13  205.05    4.62
  -8   3  13  223.46    4.93
  -8   3  13  195.95    4.58
   5  -8  13  196.34    5.88
  -8   3  13  236.05    7.30
   3   5  13  232.54    4.82
   3   5  13  228.56    5.71
  -8   3  13  225.97    4.52
   3   5  16   87.64    2.94
   3   5  16   84.95    2.14
   5  -8  16   71.00    2.32
   3   5  16   85.86    2.08
   5  -8  16   91.84    2.43
  -8   3  16   82.83    4.41
  -8   3  16   75.70    2.19
   5  -8  16   84.54    3.61
  -8   3  16   85.95    1.95
   3   5  16   83.52    3.02
   3   5  16   87.60    2.28
  -8   3  16   84.97    2.04
   3   5  19  142.17    4.49
   5  -8  19  186.56    4.14
   5  -8  19  144.49    3.94
   3   5  19  153.62    3.73
  -8   3  19  162.91    3.63
   5  -8  19  151.37    5.69
   3   5  19  160.01    3.91
  -8   3  19  160.74    6.89
   5  -8  19  175.12    4.19
  -8   3  19  160.47    3.52
   3   5  22   40.65    1.34
   5  -8  22   38.17    1.55
   5  -8  22   38.66    3.01
  -8   3  22   44.23    3.79
   3   5  22   41.39    1.55
   5  -8  22   44.87    1.85
  -8   3  22   40.18    1.23
  -8   3  22   40.57    1.12
   3   5  25   18.93    0.88
   5  -8  25   15.52    1.20
   5  -8  25   24.60    1.37
  -8   3  25   19.79    0.82
  -8   3  25   20.37    3.19
   5  -8  25   13.55    2.21
  -8   3  25   18.86    1.03
   3   5  25   20.94    1.20
   5  -8  28   15.59    1.26
   5  -8  28    9.54    1.05
   3   5  28   13.70    0.77
  -8   3  28   14.24    0.95
  -8   3  28   14.44    0.73
   5  -8  28   11.11    2.31
   3   5  28   13.15    1.10
   5  -8  31   13.71    1.31
   5  -8  31   20.03    1.53
   3   5  31   17.01    1.04
   3   5  31   19.95    1.33
   5  -8  31   15.00    2.61
  -8   3  31   20.49    1.18
   3   5  31   17.27    0.92
   5  -8  34    6.15    1.12
   5  -8  34   10.06    1.38
   3   5  34   10.85    0.99
   3   5  34   10.83    0.78
  -8   3  34   15.29    1.82
  -8   3  34   12.08    1.10
   5  -8  37   18.89    1.57
   5  -8  37   17.82    1.81
   3   5  37   31.81    1.43
   3   5  37   31.58    1.51
  -8   3  37   47.42    2.82
  -8   3  37   34.69    1.68
  -8   3  37   38.57    2.19
  -8   3  40   17.39    2.49
   5  -8  40    2.93    1.65
   3   5  40   13.67    1.07
   3   5  40   12.83    1.16
  -8   3  40   23.57    2.51
   5  -8  40    7.89    1.63
  -8   3  40   16.38    1.82
   3   5  43    3.65    1.00
  -8   3  43    4.91    2.13
   3   5  43    4.32    0.86
  -8   3  43    7.72    2.36
  -7   2 -42   20.23    1.24
   2   5 -42   19.89    1.22
   5  -7 -42   19.80    1.19
  -7   2 -42   23.02    1.30
   2   5 -39   13.57    0.97
   2   5 -39   15.68    1.62
   5  -7 -39   13.17    1.72
   2   5 -39   14.07    1.10
   5  -7 -39   12.25    1.11
   5  -7 -39   15.78    1.12
  -7   2 -39   15.65    1.12
   2   5 -39   14.98    1.02
  -7   2 -39   14.55    1.17
   5  -7 -39   16.13    1.11
   2   5 -36    0.38    0.62
   5  -7 -36    1.45    1.44
   2   5 -36    0.91    0.73
   5  -7 -36    0.67    0.77
  -7   2 -36    0.68    0.75
   5  -7 -36    0.74    0.75
   2   5 -36    0.02    0.58
  -7   2 -36   -0.33    0.84
   5  -7 -33    9.91    1.54
   2   5 -33    6.75    0.83
  -7   2 -33    7.49    0.89
  -7   2 -33    7.77    1.66
   5  -7 -33    8.54    0.92
   5  -7 -33    7.50    0.98
   2   5 -33    8.33    0.85
   2   5 -33    8.31    0.80
   5  -7 -33    8.71    1.02
   2   5 -30   30.42    1.15
   2   5 -30   31.56    1.40
   5  -7 -30   37.25    1.99
   5  -7 -30   30.88    1.53
   2   5 -30   34.03    1.40
   5  -7 -30   31.35    1.44
   5  -7 -30   35.30    1.42
  -7   2 -30   32.20    1.42
   2   5 -30   34.09    1.30
   5  -7 -30   32.40    1.47
   5  -7 -27   23.05    1.62
   2   5 -27   24.10    1.18
   2   5 -27   22.26    0.96
   5  -7 -27   22.13    1.27
  -7   2 -27   23.30    1.13
   2   5 -27   23.75    1.11
   2   5 -27   21.59    1.08
   5  -7 -27   24.97    1.17
   5  -7 -27   22.22    1.17
   5  -7 -27   23.66    1.19
   2   5 -27   23.97    1.03
   2   5 -24  115.29    2.95
   5  -7 -24  132.54    3.51
  -7   2 -24  121.81    3.16
   2   5 -24  117.46    3.15
   5  -7 -24  120.27    3.15
  -7   2 -24  124.07    3.09
   5  -7 -24  115.67    3.32
   5  -7 -24  114.17    3.06
   5  -7 -24  127.56    3.05
   2   5 -24  122.32    3.13
  -7   2 -24  122.56    3.84
   2   5 -24  120.53    3.02
  -7   2 -24  115.98    4.04
   5  -7 -24  119.26    3.06
   2   5 -24  119.71    2.95
   2   5 -21   18.77    0.99
   5  -7 -21   17.78    1.32
  -7   2 -21   18.68    0.99
   2   5 -21   16.69    0.84
  -7   2 -21   20.21    1.34
  -7   2 -21   20.30    1.50
  -7   2 -21   19.68    1.68
   5  -7 -21   17.62    0.86
   2   5 -21   18.89    0.96
   2   5 -21   18.55    0.86
  -7   2 -21   15.64    0.85
   5  -7 -21   16.46    0.94
   2   5 -21   17.38    1.05
   5  -7 -21   14.77    1.02
   2   5 -21   18.45    0.80
   5  -7 -21   18.73    0.88
   5  -7 -18   17.91    1.23
  -7   2 -18   20.77    1.00
   5  -7 -18   14.97    0.61
  -7   2 -18   22.66    1.31
  -7   2 -18   18.27    0.92
   5  -7 -18   15.95    0.60
   2   5 -18   18.07    0.93
  -7   2 -18   19.71    0.87
   5  -7 -18   17.74    0.99
   2   5 -18   18.26    1.03
  -7   2 -18   22.65    1.74
   2   5 -18   16.85    0.77
   2   5 -18   17.51    0.91
   2   5 -18   18.47    0.62
   5  -7 -18   16.61    0.78
   5  -7 -18   17.88    0.89
  -7   2 -18   22.86    1.46
   5  -7 -18   17.66    0.83
   2   5 -18   18.58    0.74
   5  -7 -18   17.60    0.82
   5  -7 -18   16.03    0.78
   5  -7 -15  308.96    6.87
   2   5 -15  333.07    6.97
   5  -7 -15  313.77    6.75
  -7   2 -15  313.15    6.73
   5  -7 -15  341.80    6.82
   5  -7 -15  315.15    6.80
   2   5 -15  328.48    7.36
  -7   2 -15  320.51    7.29
   5  -7 -15  326.93    6.61
  -7   2 -15  303.61    6.93
  -7   2 -15  321.29    7.03
   2   5 -15  320.05    6.86
   5  -7 -15  304.58    6.61
  -7   2 -15  307.18    7.24
   5  -7 -15  337.35    7.03
  -7   2 -15  322.76    6.88
   2   5 -15  325.91    6.78
   5  -7 -15  315.91    6.77
   2   5 -15  328.42    6.62
   2   5 -15  314.85    6.68
   5  -7 -15  316.79    6.75
   5  -7 -12  279.41    6.06
  -7   2 -12  282.93    6.01
   2   5 -12  285.24    6.64
   5  -7 -12  331.28    6.16
   2   5 -12  297.86    6.01
  -7   2 -12  289.59    6.71
   2   5 -12  289.12    6.23
   5  -7 -12  276.23    6.01
  -7   2 -12  294.82    6.47
   5  -7 -12  277.93    6.23
  -7   2 -12  285.62    6.16
   2   5 -12  269.80    6.16
   5  -7 -12  273.40    5.94
   2   5 -12  300.20    6.17
  -7   2 -12  290.08    6.35
  -7   2 -12  282.79    6.50
  -7   2 -12  310.26    6.43
   2   5 -12  288.82    5.99
   2   5 -12  284.48    6.07
   2   5 -12  292.29    5.95
   5  -7 -12  276.00    6.02
   5  -7 -12  279.50    6.03
   5  -7  -9  216.47    4.52
   5  -7  -9  228.67    4.53
   2   5  -9  218.36    4.69
  -7   2  -9  218.84    4.84
   2   5  -9  217.22    4.44
  -7   2  -9  221.08    5.06
   5  -7  -9  204.90    4.48
  -7   2  -9  217.82    4.89
  -7   2  -9  204.91    4.94
  -7   2  -9  209.70    4.84
   5  -7  -9  203.18    4.67
   5  -7  -9  213.26    4.44
   2   5  -9  203.23    4.62
   2   5  -9  212.60    4.50
   2   5  -9  212.79    4.56
   5  -7  -9  200.69    4.46
   5  -7  -9  221.78    4.98
   5  -7  -9  203.74    4.48
  -7   2  -6  143.00    3.42
   2   5  -6  138.63    3.12
   2   5  -6  145.79    2.87
   5  -7  -6  131.44    2.94
   2   5  -6  131.85    3.06
   5  -7  -6  133.72    2.92
  -7   2  -6  151.91    3.46
   5  -7  -6  128.93    2.94
  -7   2  -6  133.86    3.19
   2   5  -6  138.09    3.00
   5  -7  -6  134.61    3.30
   2   5  -3  126.80    3.47
  -7   2  -3  129.38    3.35
   2   5  -3  131.86    3.47
   5  -7  -3  137.34    3.22
   2   5   0  387.34    9.11
  -7   2   0  395.50    8.71
   5  -7   0  390.30    8.78
  -7   2   0  368.56    8.28
  -7   2   3  450.08    9.57
   2   5   3  473.60   10.18
   2   5   3  456.93   10.24
  -7   2   6   41.57    1.14
   2   5   6   45.26    1.80
   5  -7   6   39.82    1.30
   2   5   6   43.45    1.25
  -7   2   6   43.77    1.04
  -7   2   6   44.96    1.00
  -7   2   6   43.29    1.07
   5  -7   6   47.68    1.52
  -7   2   9  959.31   20.42
   2   5   9 1025.48   21.53
   5  -7   9  854.28   20.72
  -7   2   9  993.48   20.83
   2   5   9 1033.38   20.64
  -7   2   9 1184.90   20.89
  -7   2   9 1067.57   20.48
   2   5   9 1045.64   20.69
   2   5   9 1094.12   21.51
  -7   2   9 1052.93   20.53
   5  -7   9  985.71   21.50
  -7   2   9 1010.11   20.54
   2   5  12  739.79   16.62
   5  -7  12  694.00   15.85
   2   5  12  741.24   15.73
  -7   2  12  777.63   15.84
  -7   2  12  811.55   15.98
   2   5  12  760.39   15.80
  -7   2  12  827.40   18.58
   5  -7  12  715.29   17.04
   2   5  12  786.00   15.75
  -7   2  12  789.87   15.64
   2   5  12  799.96   16.70
  -7   2  12  787.61   15.57
   2   5  15  245.30    6.47
   5  -7  15  292.19    5.75
   2   5  15  255.51    5.59
   2   5  15  253.62    5.60
   5  -7  15  254.69    5.71
   2   5  15  259.38    6.57
  -7   2  15  256.96    5.50
  -7   2  15  255.58    5.41
  -7   2  15  276.40    8.40
   2   5  15  266.87    5.72
   2   5  15  264.71    5.68
   5  -7  15  266.57    5.93
   5  -7  15  226.77    7.13
   2   5  18  213.08    4.87
   2   5  18  147.72    4.50
   2   5  18  156.47    3.67
   5  -7  18  171.55    3.87
   2   5  18  150.15    3.63
   5  -7  18  187.69    3.89
  -7   2  18  159.83    3.51
   5  -7  18  171.68    4.11
  -7   2  18  156.76    3.57
  -7   2  18  144.23    4.04
  -7   2  18  159.79    3.46
   5  -7  18  137.51    5.49
  -7   2  18  163.76    6.53
   2   5  18  165.73    3.85
   2   5  18  161.43    3.81
   2   5  21   61.47    2.32
   5  -7  21   58.40    1.81
   2   5  21   48.55    1.51
  -7   2  21   53.14    1.42
   5  -7  21   56.36    1.77
  -7   2  21   51.86    3.95
   5  -7  21   45.80    3.23
   2   5  21   47.91    1.68
   5  -7  21   54.96    2.03
   2   5  21   53.00    1.78
  -7   2  21   49.78    1.40
  -7   2  21   49.91    1.29
   5  -7  24   43.22    1.62
   2   5  24   37.55    1.31
   5  -7  24   50.41    1.70
   2   5  24   44.43    1.68
  -7   2  24   40.18    3.90
  -7   2  24   40.42    1.23
  -7   2  24   40.38    1.46
   5  -7  24   31.73    3.01
   2   5  24   43.80    1.60
   2   5  27   17.63    0.84
   5  -7  27   19.80    1.20
   5  -7  27   22.09    1.31
   2   5  27   22.56    1.32
   5  -7  27   15.76    2.51
  -7   2  27   19.41    1.04
   2   5  27   19.48    1.21
  -7   2  27   18.42    0.79
  -7   2  27   20.40    3.40
   5  -7  30    1.44    0.80
   5  -7  30    0.79    0.99
  -7   2  30    2.29    0.70
   5  -7  30    3.17    2.07
   2   5  30    2.10    0.83
   5  -7  33    7.20    1.10
   5  -7  33   11.32    1.25
   2   5  33    8.86    0.85
  -7   2  33    8.04    0.96
   2   5  33    7.83    0.69
   2   5  33    9.87    1.18
   5  -7  36   10.19    1.43
   5  -7  36    6.47    1.19
   2   5  36   12.20    1.02
  -7   2  36   15.28    1.54
   2   5  36   13.14    1.43
  -7   2  36   12.41    1.14
  -7   2  36   16.44    2.03
   5  -7  39   -1.31    1.44
   2   5  39    2.75    0.80
   2   5  39    2.29    0.91
   5  -7  39    0.34    1.02
   2   5  39    3.05    1.16
  -7   2  39    2.39    1.28
  -7   2  39    5.59    1.85
  -7   2  42    9.63    2.27
   2   5  42    4.89    1.04
   2   5  42    5.91    0.89
  -7   2  42   11.52    2.33
   1   5 -43    1.16    0.71
  -6   1 -43    0.96    0.68
  -6   1 -43    1.15    0.67
   1   5 -43    1.97    0.64
   5  -6 -40   -0.68    1.42
   1   5 -40    1.69    0.78
  -6   1 -40    1.06    0.77
   5  -6 -40    1.14    0.76
   1   5 -40    0.92    0.65
  -6   1 -40    1.52    0.80
   5  -6 -40    1.76    0.74
   5  -6 -37    1.90    1.42
   1   5 -37    0.24    0.61
  -6   1 -37    0.84    0.73
   5  -6 -37   -0.12    0.74
   1   5 -37    0.80    0.74
   1   5 -37   -0.11    0.58
   5  -6 -37    0.51    0.76
   1   5 -34    3.17    0.65
   5  -6 -34    2.68    1.36
   5  -6 -34    3.16    0.82
  -6   1 -34    2.27    1.56
   1   5 -34    2.24    0.77
  -6   1 -34    3.02    0.79
   1   5 -34    3.12    0.67
   5  -6 -34    3.25    0.81
   5  -6 -31    8.31    1.48
   1   5 -31    8.49    0.84
   1   5 -31    7.08    0.80
   5  -6 -31    6.28    0.84
  -6   1 -31    7.44    1.63
  -6   1 -31    6.38    0.82
   5  -6 -31    7.63    0.84
   5  -6 -31    5.63    0.87
   1   5 -31    7.57    0.74
   5  -6 -28   39.44    1.91
   1   5 -28   34.09    1.39
   1   5 -28   34.22    1.19
   1   5 -28   34.09    1.37
   5  -6 -28   30.71    1.36
   1   5 -28   35.17    1.35
   5  -6 -28   29.28    1.49
  -6   1 -28   36.83    1.40
   1   5 -28   33.50    1.28
   5  -6 -28   35.80    1.42
   5  -6 -28   32.80    1.41
   5  -6 -25   16.41    1.38
   1   5 -25   15.11    0.95
   1   5 -25   13.10    0.75
  -6   1 -25   14.71    0.87
   1   5 -25   12.66    0.85
   1   5 -25   13.59    0.85
   5  -6 -25   14.34    0.88
   5  -6 -25   14.62    0.99
  -6   1 -25   13.59    1.62
   5  -6 -25   15.29    0.90
   5  -6 -25   15.24    0.90
   1   5 -25   14.06    0.82
  -6   1 -22   36.05    1.30
   5  -6 -22   37.28    1.66
   5  -6 -22   35.63    1.01
   1   5 -22   35.06    1.34
   1   5 -22   31.90    1.15
   1   5 -22   33.91    1.30
   5  -6 -22   32.31    1.25
   5  -6 -22   32.06    1.45
   1   5 -22   33.07    1.21
  -6   1 -22   34.64    1.26
   1   5 -22   31.96    1.39
   5  -6 -22   34.66    1.35
  -6   1 -22   36.35    2.03
   1   5 -22   33.73    1.17
   5  -6 -22   35.22    1.24
   1   5 -19   70.70    2.04
   5  -6 -19   67.77    1.67
  -6   1 -19   73.39    2.05
   5  -6 -19   80.28    2.32
  -6   1 -19   77.37    2.37
   5  -6 -19   74.33    1.68
   5  -6 -19   74.09    1.74
  -6   1 -19   72.36    1.92
  -6   1 -19   74.08    2.55
   1   5 -19   70.69    2.06
   5  -6 -19   72.78    2.02
   5  -6 -19   71.13    2.13
   1   5 -19   70.85    1.72
  -6   1 -19   78.18    2.76
   1   5 -19   69.90    2.22
  -6   1 -19   68.69    2.03
   5  -6 -19   75.41    1.93
   1   5 -19   70.65    1.87
   1   5 -16   11.00    0.60
   1   5 -16   10.48    0.70
  -6   1 -16   10.82    1.05
   1   5 -16   10.64    0.76
  -6   1 -16    8.67    0.57
   5  -6 -16    9.92    0.74
   5  -6 -16   11.02    0.64
  -6   1 -16   12.47    1.27
   5  -6 -16   10.22    0.45
  -6   1 -16   10.79    0.64
   1   5 -16   10.33    0.65
   5  -6 -16   11.36    0.95
   5  -6 -16   10.27    0.45
   5  -6 -16   11.02    0.43
  -6   1 -16   10.37    0.72
  -6   1 -16   10.70    0.92
   1   5 -16    9.74    0.72
   1   5 -16   10.92    0.54
   1   5 -16   10.59    0.55
   5  -6 -16   11.29    0.60
  -6   1 -16    8.64    0.79
   1   5 -13  265.78    5.47
   1   5 -13  244.50    5.64
  -6   1 -13  240.73    5.42
   1   5 -13  256.99    5.94
   5  -6 -13  259.51    5.51
  -6   1 -13  248.26    5.88
  -6   1 -13  251.84    5.67
   1   5 -13  265.18    5.69
   5  -6 -13  265.66    5.34
   5  -6 -13  256.67    5.67
   5  -6 -13  263.90    5.37
  -6   1 -13  246.65    5.87
   1   5 -13  262.75    5.54
   5  -6 -13  248.32    5.34
  -6   1 -13  264.72    5.89
  -6   1 -13  251.48    5.55
   1   5 -13  257.21    5.48
   1   5 -13  265.09    5.39
   5  -6 -13  251.89    5.44
  -6   1 -13  239.55    5.60
   1   5 -13  256.35    5.42
   1   5 -10   10.67    0.48
   1   5 -10   10.88    0.63
   5  -6 -10   12.20    0.53
  -6   1 -10   10.76    1.01
  -6   1 -10   10.41    0.47
   5  -6 -10   11.84    0.54
  -6   1 -10   10.73    0.82
  -6   1 -10   11.60    0.89
   1   5 -10   11.89    0.64
   5  -6 -10   12.10    0.81
   5  -6 -10   12.65    0.46
  -6   1 -10   10.96    0.55
   1   5 -10   10.46    0.53
  -6   1 -10   10.11    0.65
   5  -6  -7   82.61    1.76
   1   5  -7   74.71    1.70
  -6   1  -7   77.17    2.21
  -6   1  -7   73.04    2.13
  -6   1  -7   71.94    2.14
   1   5  -7   74.85    1.84
   5  -6  -7   83.54    2.07
   1   5  -4  346.69    7.79
  -6   1  -4  355.37    7.69
   5  -6  -1  353.70    5.70
   1   5  -1  218.31    5.22
   1   5   2  551.27   12.19
   1   5   2  584.98   12.14
  -6   1   2  586.87   11.65
  -6   1   5  145.25    3.10
  -6   1   5  139.44    3.00
   1   5   5  142.75    3.14
   1   5   5  144.02    3.69
   1   5   8  158.08    4.32
  -6   1   8  149.13    3.70
   5  -6   8  176.52    3.63
   5  -6   8  137.66    3.60
  -6   1   8  165.56    3.39
   1   5   8  161.25    3.56
   1   5   8  160.09    3.43
  -6   1   8  166.42    3.45
  -6   1   8  157.87    3.56
   1   5   8  179.76    4.28
   5  -6  11  331.25    6.74
   1   5  11  281.65    6.64
   1   5  11  324.84    7.45
  -6   1  11  332.56    6.89
  -6   1  11  346.75    9.01
   1   5  11  304.87    6.60
[truncated: 5,652,290 more chars]
